# Supplementary material for: Redescriptions of poorly known millipedes (Diplopoda, Chordeumatida) collected by Mr. Hans Sauter in Hokkaido, Japan, with inferences on their type localities
Source: Zookeys. 2026 Jul 21;1285:147–66. doi: 10.3897/zookeys.1285.186772 (PMC13417039; doi:10.3897/zookeys.1285.186772)
Supplement: XML Treatment for Japanosoma scabrum [file zookeys.1285.186772-treatment1.xml]

<!DOCTYPE tp:taxon-treatment
  PUBLIC "-//TaxonX//DTD Taxonomic Treatment Publishing DTD v0 20100105//EN" "tax-treatment-NSO.dtd">
<tp:taxon-treatment xmlns:tp="http://www.plazi.org/taxpub"><tp:treatment-meta><kwd-group><label>Taxon classification</label><kwd>
                <named-content content-type="kingdom">Animalia</named-content>
              </kwd><kwd>
                <named-content content-type="order">Chordeumatida</named-content>
              </kwd><kwd>
                <named-content content-type="family">Conotylidae</named-content>
              </kwd></kwd-group><mixed-citation publication-type="journal"><person-group><name><surname>Hirakizawa</surname><given-names>Natsuki</given-names></name><name><surname>Kuwahara</surname><given-names>Ryosuke</given-names></name><name><surname>Yamauchi</surname><given-names>Takeo</given-names></name></person-group><article-title>Redescriptions of poorly known millipedes (<tp:taxon-name><tp:taxon-name-part taxon-name-part-type="class" reg="Diplopoda">Diplopoda</tp:taxon-name-part></tp:taxon-name>, <tp:taxon-name><tp:taxon-name-part taxon-name-part-type="order" reg="Chordeumatida">Chordeumatida</tp:taxon-name-part></tp:taxon-name>) collected by Mr. Hans Sauter in Hokkaido, Japan, with inferences on their type localities</article-title><source>Zookeys</source><day>21</day><month>07</month><year>2026</year><volume>1285</volume><fpage>147</fpage><lpage>166</lpage><pub-id pub-id-type="doi">10.3897/zookeys.1285.186772</pub-id></mixed-citation></tp:treatment-meta><tp:nomenclature><tp:taxon-name><object-id xmlns:xlink="http://www.w3.org/1999/xlink" content-type="arpha" xlink:type="simple">E5333110-BE59-5F80-BBD4-C5E1E674A5E3</object-id>
                    		<tp:taxon-name-part taxon-name-part-type="genus" reg="Japanosoma">Japanosoma</tp:taxon-name-part> <tp:taxon-name-part taxon-name-part-type="species" reg="scabrum">scabrum</tp:taxon-name-part>
                    	</tp:taxon-name><tp:taxon-authority>Verhoeff, 1914</tp:taxon-authority><xref ref-type="fig" rid="F1">Figs 1A–G</xref><xref ref-type="fig" rid="F2">, 2A–C</xref><xref ref-type="fig" rid="F3">, 3A–F</xref><tp:nomenclature-citation-list><tp:nomenclature-citation><tp:taxon-name><tp:taxon-name-part taxon-name-part-type="genus" reg="Japanosoma">Japanosoma</tp:taxon-name-part> <tp:taxon-name-part taxon-name-part-type="species" reg="scabrum">scabrum</tp:taxon-name-part></tp:taxon-name><comment><xref ref-type="bibr" rid="B54">Verhoeff 1914</xref>: 347, figs 1–4; <xref ref-type="bibr" rid="B53">Takashima 1949</xref>: 19 (list); <xref ref-type="bibr" rid="B51">Takakuwa 1954</xref>: 122, figs 139, 140; <xref ref-type="bibr" rid="B21">Miyosi 1959</xref>: 124, figs 172, 172’; <xref ref-type="bibr" rid="B22">Miyosi 1966</xref>: 67; <xref ref-type="bibr" rid="B23">Miyosi 1968</xref>: 2; <xref ref-type="bibr" rid="B32">Shear 1987</xref>: 22, figs 1–6; <xref ref-type="bibr" rid="B40">Shinohara 1991</xref>: 70; <xref ref-type="bibr" rid="B41">Shinohara and Tanabe 1999</xref>: 678; <xref ref-type="bibr" rid="B28">Oliveira-Biener et al. 2012</xref>: 266, fig. 2; <xref ref-type="bibr" rid="B42">Shinohara et al. 2015</xref>: 974.</comment></tp:nomenclature-citation></tp:nomenclature-citation-list></tp:nomenclature><tp:treatment-sec sec-type="Material examined"><title>Material examined.</title><p>Japan—Hokkaido Prefecture • Hokkaido Island, Hakodate City, Shin-esan-chô; ca. 40 m a.s.l.; <named-content xmlns:xlink="http://www.w3.org/1999/xlink" content-type="dwc:verbatimCoordinates" xlink:type="simple">41°49'37"N, 141°08'34"E</named-content>; 29.III.2025; A. Nomura leg.; 1♂ • same locality; 29.III.2025; A. Nomura leg.; 1♀, <abbrev xmlns:xlink="http://www.w3.org/1999/xlink" content-type="institution" xlink:title="Natural History Museum and Institute, Chiba, Japan" xlink:type="simple">CBM-ZU</abbrev> 1348 • same locality; 11.IV.2025; N. Hirakizawa leg.; 1♂, <abbrev xmlns:xlink="http://www.w3.org/1999/xlink" content-type="institution" xlink:title="Natural History Museum and Institute, Chiba, Japan" xlink:type="simple">CBM-ZU</abbrev> 1349 • same locality; 11.IV.2025; N. Hirakizawa leg.; 1♀• same locality; 11.IV.2025; R. Kuwahara leg.; 1♂• same locality; 11.IV.2025; N. Hirakizawa and R. Kuwahara leg.; 1♂, <abbrev xmlns:xlink="http://www.w3.org/1999/xlink" content-type="institution" xlink:title="Natural History Museum and Institute, Chiba, Japan" xlink:type="simple">CBM-ZU</abbrev> 1350.</p></tp:treatment-sec><tp:treatment-sec sec-type="Description"><title>Description.</title><p><bold>Male</bold>. Body length 7.0–7.7 mm (<italic>n</italic> = 3).</p><p>Coloration. Body pale-brown and dull (Fig. <xref ref-type="fig" rid="F1">1A</xref>). Legs white and antennae whitish purple (Fig. <xref ref-type="fig" rid="F1">1A</xref>). Ommatidia deep black. Ommatidia number 17–19.</p><fig id="F1" position="float" orientation="portrait"><object-id xmlns:xlink="http://www.w3.org/1999/xlink" content-type="doi" xlink:type="simple">10.3897/zookeys.1285.186772.figure1</object-id><object-id xmlns:xlink="http://www.w3.org/1999/xlink" content-type="arpha" xlink:type="simple">4CA8E708-163D-5638-B4D6-86CD7E7E0CF2</object-id><label>Figure 1.</label><caption><p><italic><tp:taxon-name><tp:taxon-name-part taxon-name-part-type="genus" reg="Japanosoma">Japanosoma</tp:taxon-name-part> <tp:taxon-name-part taxon-name-part-type="species" reg="scabrum">scabrum</tp:taxon-name-part></tp:taxon-name></italic>, male adult. <bold>A</bold>. Habitus, live male, dorsal view (<abbrev xmlns:xlink="http://www.w3.org/1999/xlink" content-type="institution" xlink:title="Natural History Museum and Institute, Chiba, Japan" xlink:type="simple">CBM-ZU</abbrev> 1350); <bold>B</bold>. Tergites 14–17, dorsal view (<abbrev xmlns:xlink="http://www.w3.org/1999/xlink" content-type="institution" xlink:title="Natural History Museum and Institute, Chiba, Japan" xlink:type="simple">CBM-ZU</abbrev> 1349); <bold>C</bold>. Tergite 17, dorsal view (<abbrev xmlns:xlink="http://www.w3.org/1999/xlink" content-type="institution" xlink:title="Natural History Museum and Institute, Chiba, Japan" xlink:type="simple">CBM-ZU</abbrev> 1349); <bold>D</bold>. Leg pairs 11–13 (<abbrev xmlns:xlink="http://www.w3.org/1999/xlink" content-type="institution" xlink:title="Natural History Museum and Institute, Chiba, Japan" xlink:type="simple">CBM-ZU</abbrev> 1349); <bold>E</bold>. Femur of leg pair 3 (<abbrev xmlns:xlink="http://www.w3.org/1999/xlink" content-type="institution" xlink:title="Natural History Museum and Institute, Chiba, Japan" xlink:type="simple">CBM-ZU</abbrev> 1349); <bold>F</bold>. Femur of leg pair 4, showing a cylindrical knob (arrow) (<abbrev xmlns:xlink="http://www.w3.org/1999/xlink" content-type="institution" xlink:title="Natural History Museum and Institute, Chiba, Japan" xlink:type="simple">CBM-ZU</abbrev> 1349); <bold>G</bold>. Coxa of leg pair 10, showing a dome-like hump (arrow) (<abbrev xmlns:xlink="http://www.w3.org/1999/xlink" content-type="institution" xlink:title="Natural History Museum and Institute, Chiba, Japan" xlink:type="simple">CBM-ZU</abbrev> 1349); <bold>E–G</bold>. Temporarily mounted in 70% ethanol.</p></caption><graphic xmlns:xlink="http://www.w3.org/1999/xlink" xlink:href="zookeys-1285-147_article-186772__-g001.jpg" id="oo_1720277.jpg" position="float" orientation="portrait" xlink:type="simple"><uri content-type="original_file" xlink:type="simple">https://binary.pensoft.net/fig/1720277</uri></graphic></fig><p>Body with 30 rings (including collum and telson); paranota not very well developed (Fig. <xref ref-type="fig" rid="F1">1B</xref>). Metatergite very densely covered with deep, minute pits; pits gradually becoming shallower toward the surrounding smooth surface, without sharp boundary (Fig. <xref ref-type="fig" rid="F1">1C</xref>). Macrochaetae extremely short; three pairs of macrochaetae subequal in length (Fig. <xref ref-type="fig" rid="F1">1C</xref>).</p><p>All legs, except posterior legs, with small warts from coxa to tarsus (Fig. <xref ref-type="fig" rid="F1">1D</xref>). Leg pairs 1 and 2 slightly reduced in size with tarsal brushes. Seminal openings behind coxa of leg pair 2. Leg pair 3 without modifications (Fig. <xref ref-type="fig" rid="F1">1E</xref>). Leg pair 4 femur slightly enlarged with cylindrical knob mesially (Fig. <xref ref-type="fig" rid="F1">1F</xref>). Leg pairs 5–7 without modifications. Leg pair 10 with coxal glands and dome-like humps (Fig. <xref ref-type="fig" rid="F1">1G</xref>). Leg pair 11 without coxal glands and other modifications.</p><p>Anterior gonopods (Fig. <xref ref-type="fig" rid="F2">2A–C</xref>). In both anterior and posterior view distal parts of angiocoxite curved laterad (Fig. <xref ref-type="fig" rid="F2">2A, C</xref>). In anterior view, distal part of angiocoxite narrow. In posterior view, bearing three branches; anterior branch with blunt apex (Fig. <xref ref-type="fig" rid="F2">2B, C</xref>); posterior branch with marginal spiniform projections from midlength to distal end, apex acute (Fig. <xref ref-type="fig" rid="F2">2B, C</xref>); basal branch small, directed mesially (Fig. <xref ref-type="fig" rid="F2">2C</xref>).</p><fig id="F2" position="float" orientation="portrait"><object-id xmlns:xlink="http://www.w3.org/1999/xlink" content-type="doi" xlink:type="simple">10.3897/zookeys.1285.186772.figure2</object-id><object-id xmlns:xlink="http://www.w3.org/1999/xlink" content-type="arpha" xlink:type="simple">AA6804F1-0ADC-555B-937A-F1A6410D9AE6</object-id><label>Figure 2.</label><caption><p><italic><tp:taxon-name><tp:taxon-name-part taxon-name-part-type="genus" reg="Japanosoma">Japanosoma</tp:taxon-name-part> <tp:taxon-name-part taxon-name-part-type="species" reg="scabrum">scabrum</tp:taxon-name-part></tp:taxon-name></italic>, male adult. <bold>A</bold>. Anterior gonopods, anterior view (<abbrev xmlns:xlink="http://www.w3.org/1999/xlink" content-type="institution" xlink:title="Natural History Museum and Institute, Chiba, Japan" xlink:type="simple">CBM-ZU</abbrev> 1349); <bold>B</bold>. Distal part of anterior gonopods, posterior view (<abbrev xmlns:xlink="http://www.w3.org/1999/xlink" content-type="institution" xlink:title="Natural History Museum and Institute, Chiba, Japan" xlink:type="simple">CBM-ZU</abbrev> 1349); <bold>C</bold>. Anterior gonopods, posterior view (<abbrev xmlns:xlink="http://www.w3.org/1999/xlink" content-type="institution" xlink:title="Natural History Museum and Institute, Chiba, Japan" xlink:type="simple">CBM-ZU</abbrev> 1349).</p></caption><graphic xmlns:xlink="http://www.w3.org/1999/xlink" xlink:href="zookeys-1285-147_article-186772__-g002.jpg" id="oo_1720278.jpg" position="float" orientation="portrait" xlink:type="simple"><uri content-type="original_file" xlink:type="simple">https://binary.pensoft.net/fig/1720278</uri></graphic></fig><p>Posterior gonopods (Fig. <xref ref-type="fig" rid="F3">3A–E</xref>). In anterior view, coxa with smooth and transparent process, its apex bifid and curved posteriorly (Fig. <xref ref-type="fig" rid="F3">3A, B</xref>). In posterior view, coxa with rounded process and fimbriate process (Fig. <xref ref-type="fig" rid="F3">3C, D</xref>). Prefemur and basal half of femur with numerous small, acute warts; femur swollen (Fig. <xref ref-type="fig" rid="F3">3E</xref>).</p><fig id="F3" position="float" orientation="portrait"><object-id xmlns:xlink="http://www.w3.org/1999/xlink" content-type="doi" xlink:type="simple">10.3897/zookeys.1285.186772.figure3</object-id><object-id xmlns:xlink="http://www.w3.org/1999/xlink" content-type="arpha" xlink:type="simple">91C520EB-8C6A-509D-89C0-37C8027D4B62</object-id><label>Figure 3.</label><caption><p><italic><tp:taxon-name><tp:taxon-name-part taxon-name-part-type="genus" reg="Japanosoma">Japanosoma</tp:taxon-name-part> <tp:taxon-name-part taxon-name-part-type="species" reg="scabrum">scabrum</tp:taxon-name-part></tp:taxon-name></italic>, adult. <bold>A–E</bold>. Male; <bold>F</bold>. Female. <bold>A, B</bold>. Coxa of posterior gonopod, anterior view (<abbrev xmlns:xlink="http://www.w3.org/1999/xlink" content-type="institution" xlink:title="Natural History Museum and Institute, Chiba, Japan" xlink:type="simple">CBM-ZU</abbrev> 1349); <bold>C, D</bold>. Coxa of posterior gonopod, posterior view (<abbrev xmlns:xlink="http://www.w3.org/1999/xlink" content-type="institution" xlink:title="Natural History Museum and Institute, Chiba, Japan" xlink:type="simple">CBM-ZU</abbrev> 1349); <bold>E</bold>. Posterior gonopods, anterior view (<abbrev xmlns:xlink="http://www.w3.org/1999/xlink" content-type="institution" xlink:title="Natural History Museum and Institute, Chiba, Japan" xlink:type="simple">CBM-ZU</abbrev> 1349); <bold>F</bold>. Vulvae, anterior view (<abbrev xmlns:xlink="http://www.w3.org/1999/xlink" content-type="institution" xlink:title="Natural History Museum and Institute, Chiba, Japan" xlink:type="simple">CBM-ZU</abbrev> 1348); <bold>A, C</bold>. Temporarily mounted in 70% ethanol.</p></caption><graphic xmlns:xlink="http://www.w3.org/1999/xlink" xlink:href="zookeys-1285-147_article-186772__-g003.jpg" id="oo_1720279.jpg" position="float" orientation="portrait" xlink:type="simple"><uri content-type="original_file" xlink:type="simple">https://binary.pensoft.net/fig/1720279</uri></graphic></fig><p><bold>Female</bold>. Body length 8.3–8.4 mm (<italic>n</italic> = 2). Vulvae as in Fig. <xref ref-type="fig" rid="F3">3F</xref>, external lobe of bursa broader than internal lobe, both lobes with a row of setae. Other somatic characters as in male.</p></tp:treatment-sec><tp:treatment-sec sec-type="Remarks"><title>Remarks.</title><p>The family <tp:taxon-name><tp:taxon-name-part taxon-name-part-type="family" reg="Conotylidae">Conotylidae</tp:taxon-name-part></tp:taxon-name> contains 16 genera and approximately 65 species, distributed in the Nearctic, Japan, and the Russian Far East (<xref ref-type="bibr" rid="B3">Enghoff et al. 2015</xref>). In Hokkaido (excluding the southern Kuril Islands), four species (<italic><tp:taxon-name><tp:taxon-name-part taxon-name-part-type="genus" reg="Japanosoma">J.</tp:taxon-name-part> <tp:taxon-name-part taxon-name-part-type="species" reg="scabrum">scabrum</tp:taxon-name-part></tp:taxon-name></italic>, <italic><tp:taxon-name><tp:taxon-name-part taxon-name-part-type="genus" reg="Yasudatyla">Yasudatyla</tp:taxon-name-part> <tp:taxon-name-part taxon-name-part-type="species" reg="hidakaensis">hidakaensis</tp:taxon-name-part></tp:taxon-name></italic> Shear &amp; Tsurusaki, 1995, <italic><tp:taxon-name><tp:taxon-name-part taxon-name-part-type="genus" reg="Yasudatyla">Y.</tp:taxon-name-part> <tp:taxon-name-part taxon-name-part-type="species" reg="shariensis">shariensis</tp:taxon-name-part></tp:taxon-name></italic> Shear &amp; Tsurusaki, 1995, and <italic><tp:taxon-name><tp:taxon-name-part taxon-name-part-type="genus" reg="Yasudatyla">Y.</tp:taxon-name-part> <tp:taxon-name-part taxon-name-part-type="species" reg="yasudai">yasudai</tp:taxon-name-part></tp:taxon-name></italic> Shear &amp; Tsurusaki, 1995) are known (<xref ref-type="bibr" rid="B54">Verhoeff 1914</xref>; <xref ref-type="bibr" rid="B37">Shear and Tsurusaki 1995</xref>).</p><p>The morphological characteristics of the specimens collected from Shin-esan-chô, Hakodate City, Hokkaido, Japan (formerly Todohokke Village), are consistent with the original description of <italic><tp:taxon-name><tp:taxon-name-part taxon-name-part-type="genus" reg="Japanosoma">J.</tp:taxon-name-part> <tp:taxon-name-part taxon-name-part-type="species" reg="scabrum">scabrum</tp:taxon-name-part></tp:taxon-name></italic> by <xref ref-type="bibr" rid="B54">Verhoeff (1914)</xref>. <italic><tp:taxon-name><tp:taxon-name-part taxon-name-part-type="genus" reg="Japanosoma">Japanosoma</tp:taxon-name-part> <tp:taxon-name-part taxon-name-part-type="species" reg="scabrum">scabrum</tp:taxon-name-part></tp:taxon-name></italic> (the only species of the genus <italic><tp:taxon-name><tp:taxon-name-part taxon-name-part-type="genus" reg="Japanosoma">Japanosoma</tp:taxon-name-part></tp:taxon-name></italic>) has not been recorded since its original description; therefore, the present study represents the second record of this species. These specimens were collected under stones and from leaf litter in a forest where a Japanese cedar (<italic><tp:taxon-name><tp:taxon-name-part taxon-name-part-type="genus" reg="Cryptomeria">Cryptomeria</tp:taxon-name-part> <tp:taxon-name-part taxon-name-part-type="species" reg="japonica">japonica</tp:taxon-name-part></tp:taxon-name></italic> (L.f.) D.Don) plantation adjoins a broad-leaved forest, collected in late March and April.</p><p><italic><tp:taxon-name><tp:taxon-name-part taxon-name-part-type="genus" reg="Japanosoma">Japanosoma</tp:taxon-name-part> <tp:taxon-name-part taxon-name-part-type="species" reg="scabrum">scabrum</tp:taxon-name-part></tp:taxon-name></italic> was redescribed by <xref ref-type="bibr" rid="B32">Shear (1987)</xref> based on Dr. Verhoeff’s original microscope slide preparations used for the original description (<xref ref-type="bibr" rid="B54">Verhoeff 1914</xref>). In addition, extended depth-of-field photographs of the syntype specimen of <italic><tp:taxon-name><tp:taxon-name-part taxon-name-part-type="genus" reg="Japanosoma">J.</tp:taxon-name-part> <tp:taxon-name-part taxon-name-part-type="species" reg="scabrum">scabrum</tp:taxon-name-part></tp:taxon-name></italic> were provided by <xref ref-type="bibr" rid="B28">Oliveira-Biener et al. (2012)</xref>. <xref ref-type="bibr" rid="B32">Shear (1987</xref>: 24, figs 7–9) redescribed the posterior gonopods, stating that “the coxae bear two prominent coxite branches each, the anterior flattened and with posterior fimbriae and the posterior smooth and strongly curved anteriad,”. However, in the present study, smooth and transparent processes were observed on the anterior surface, with apices bifid and curved posteriorly (Fig. <xref ref-type="fig" rid="F3">3A, B</xref>), while rounded and fimbriate processes were present on the posterior surface (Fig. <xref ref-type="fig" rid="F3">3C, D</xref>). Although it is difficult to infer the anterior-posterior relationship of the coxal processes of the posterior gonopods from microscope slide preparations (<abbrev xmlns:xlink="http://www.w3.org/1999/xlink" content-type="institution" xlink:title="Zoologische Staatssammlung München" xlink:type="simple">ZSM</abbrev> A20034295 in SNSB 2025a), our <abbrev xmlns:xlink="http://www.w3.org/1999/xlink" xlink:title="Scanning Electron Microscope" xlink:type="simple">SEM</abbrev> observations clarified their positional arrangement. Furthermore, the arrangement of these processes can be confirmed in the extended depth-of-field photographs (Fig. <xref ref-type="fig" rid="F2">2D</xref> in <xref ref-type="bibr" rid="B28">Oliveira-Biener et al. 2012</xref>).</p><p>Although not mentioned by <xref ref-type="bibr" rid="B54">Verhoeff (1914)</xref> or <xref ref-type="bibr" rid="B32">Shear (1987)</xref>, a short cylindrical knob was observed on the femur of the male leg pair 4 (Fig. <xref ref-type="fig" rid="F1">1F</xref>). This knob closely resembles those found on the third and fourth leg pairs of males of the genus <italic><tp:taxon-name><tp:taxon-name-part taxon-name-part-type="genus" reg="Yasudatyla">Yasudatyla</tp:taxon-name-part></tp:taxon-name></italic> Shear &amp; Tsurusaki, 1995 in the family <tp:taxon-name><tp:taxon-name-part taxon-name-part-type="family" reg="Conotylidae">Conotylidae</tp:taxon-name-part></tp:taxon-name> (see <xref ref-type="bibr" rid="B37">Shear and Tsurusaki 1995</xref>; figs 1, 2). The characteristics of male leg pairs 3 and 4 in East Asian <tp:taxon-name><tp:taxon-name-part taxon-name-part-type="family" reg="Conotylidae">Conotylidae</tp:taxon-name-part></tp:taxon-name> are summarized in Table <xref ref-type="table" rid="T1">1</xref>, and these characteristics are considered useful for genus identification.</p><table-wrap id="T1" position="float" orientation="portrait"><label>Table 1.</label><caption><p>The characteristics of leg pairs 3 and 4 in males of three genera of the family <tp:taxon-name><tp:taxon-name-part taxon-name-part-type="family" reg="Conotylidae">Conotylidae</tp:taxon-name-part></tp:taxon-name> distributed in East Asia (partly based on <xref ref-type="bibr" rid="B37">Shear and Tsurusaki 1995</xref>).</p></caption><table><tbody><tr><th rowspan="1" colspan="1"/><th rowspan="1" colspan="1">
                      <bold>
                        <italic>
                          <tp:taxon-name>
                            <tp:taxon-name-part taxon-name-part-type="genus" reg="Crassotyla">Crassotyla</tp:taxon-name-part>
                          </tp:taxon-name>
                        </italic>
                      </bold>
                    </th><th rowspan="1" colspan="1">
                      <bold>
                        <italic>
                          <tp:taxon-name>
                            <tp:taxon-name-part taxon-name-part-type="genus" reg="Japanosoma">Japanosoma</tp:taxon-name-part>
                          </tp:taxon-name>
                        </italic>
                      </bold>
                    </th><th rowspan="1" colspan="1">
                      <bold>
                        <italic>
                          <tp:taxon-name>
                            <tp:taxon-name-part taxon-name-part-type="genus" reg="Yasudatyla">Yasudatyla</tp:taxon-name-part>
                          </tp:taxon-name>
                        </italic>
                      </bold>
                    </th></tr><tr><td rowspan="1" colspan="1">Leg pair 3</td><td rowspan="1" colspan="1">Prefemur with long mesal process; femur enormously inflated</td><td rowspan="1" colspan="1">Without modifications</td><td rowspan="1" colspan="1">Femur with short cylindrical knob</td></tr><tr><td rowspan="1" colspan="1">Leg pair 4</td><td rowspan="1" colspan="1">Without modifications</td><td rowspan="1" colspan="2">Femur with short cylindrical knob</td></tr></tbody></table></table-wrap></tp:treatment-sec><ref-list><ref id="B54"><mixed-citation xmlns:xlink="http://www.w3.org/1999/xlink" xlink:type="simple">Verhoeff KW (1914) 3. Ascospermophoren aus Japan. (Über Diplopoden, 69. Aufsatz.). Zoologischer Anzeiger 43: 342–370.</mixed-citation></ref><ref id="B53"><mixed-citation xmlns:xlink="http://www.w3.org/1999/xlink" xlink:type="simple">Takashima H (1949) The general view of Japanese myriapods. Acta Arachnologica 11: 8–25. <ext-link xlink:href="10.2476/asjaa.11.8" ext-link-type="doi" xlink:type="simple">https://doi.org/10.2476/asjaa.11.8</ext-link></mixed-citation></ref><ref id="B51"><mixed-citation xmlns:xlink="http://www.w3.org/1999/xlink" xlink:type="simple">Takakuwa Y (1954) A Monograph of Japanese <tp:taxon-name><tp:taxon-name-part taxon-name-part-type="class">Diplopoda</tp:taxon-name-part></tp:taxon-name>. Japan Society for the Promotion of Science, Tokyo, 241 pp. [in Japanese]</mixed-citation></ref><ref id="B21"><mixed-citation xmlns:xlink="http://www.w3.org/1999/xlink" xlink:type="simple">Miyosi Y (1959) Über japanische Diplopoden. The Arachnological Society of Eastern Asia, Osaka, Japan, 223 pp., pl. 19. [in Japanese]</mixed-citation></ref><ref id="B22"><mixed-citation xmlns:xlink="http://www.w3.org/1999/xlink" xlink:type="simple">Miyosi Y (1966) [<tp:taxon-name><tp:taxon-name-part taxon-name-part-type="class">Diplopoda</tp:taxon-name-part></tp:taxon-name>: overview, external morphology, post-embryonic development, ecology, distribution, and classification]. In: Uchida T (Ed.) [Systematic Zoology Vol. 7 (Part 2, Section B): <tp:taxon-name><tp:taxon-name-part taxon-name-part-type="phylum">Arthropoda</tp:taxon-name-part></tp:taxon-name> (IIb) <tp:taxon-name><tp:taxon-name-part taxon-name-part-type="class">Pycnogonida</tp:taxon-name-part></tp:taxon-name>, Antennata, <tp:taxon-name><tp:taxon-name-part taxon-name-part-type="subphylum">Myriapoda</tp:taxon-name-part></tp:taxon-name>]. Nakayama-Shoten, Tokyo, 40–45, 55–58, 60–81. [in Japanese]</mixed-citation></ref><ref id="B23"><mixed-citation xmlns:xlink="http://www.w3.org/1999/xlink" xlink:type="simple">Miyosi Y (1968) Achievements and impact of Dr. K. W. Verhoeff on myriapodology in Japan. Bulletin of the Saint Catherine Women’s College 1: 1–21. [in Japanese]</mixed-citation></ref><ref id="B32"><mixed-citation xmlns:xlink="http://www.w3.org/1999/xlink" xlink:type="simple">Shear WA (1987) Systematic position of the milliped <italic><tp:taxon-name><tp:taxon-name-part taxon-name-part-type="genus">Japanosoma</tp:taxon-name-part> <tp:taxon-name-part taxon-name-part-type="species">scabrum</tp:taxon-name-part></tp:taxon-name></italic> Verhoeff (<tp:taxon-name><tp:taxon-name-part taxon-name-part-type="order">Chordeumatida</tp:taxon-name-part></tp:taxon-name>, <tp:taxon-name><tp:taxon-name-part taxon-name-part-type="family">Conotylidae</tp:taxon-name-part></tp:taxon-name>). Myriapodologica 2: 21–27.</mixed-citation></ref><ref id="B40"><mixed-citation xmlns:xlink="http://www.w3.org/1999/xlink" xlink:type="simple">Shinohara K (1991) <tp:taxon-name><tp:taxon-name-part taxon-name-part-type="class">Diplopoda</tp:taxon-name-part></tp:taxon-name>. In: Aoki J (Ed.) Pictorial keys to soil animals of Japan. Tokai University Press, Tokyo, 67–71, 161, pls 220–229. [in Japanese]</mixed-citation></ref><ref id="B41"><mixed-citation xmlns:xlink="http://www.w3.org/1999/xlink" xlink:type="simple">Shinohara K, Tanabe T (1999) <tp:taxon-name><tp:taxon-name-part taxon-name-part-type="phylum">Arthropoda</tp:taxon-name-part></tp:taxon-name>, <tp:taxon-name><tp:taxon-name-part taxon-name-part-type="subphylum">Myriapoda</tp:taxon-name-part></tp:taxon-name>, <tp:taxon-name><tp:taxon-name-part taxon-name-part-type="class">Diplopoda</tp:taxon-name-part></tp:taxon-name>. In: Aoki J (Ed.) Pictorial keys to soil animals of Japan. Tokai University Press, Tokyo, 647–683, 1033–1034 [in Japanese]</mixed-citation></ref><ref id="B28"><mixed-citation xmlns:xlink="http://www.w3.org/1999/xlink" xlink:type="simple">Oliveira-Biener U, Lehmann T, Melzer RR, Reip H, Spelda J (2012) The use of extended depth of field for taxonomic data mobilisation via internet–Verhoeff’s gonopod preparations as a pilot study. Spixiana 35: 263–268.</mixed-citation></ref><ref id="B42"><mixed-citation xmlns:xlink="http://www.w3.org/1999/xlink" xlink:type="simple">Shinohara K, Tanabe T, Korsós Z (2015) <tp:taxon-name><tp:taxon-name-part taxon-name-part-type="phylum">Arthropoda</tp:taxon-name-part></tp:taxon-name>, <tp:taxon-name><tp:taxon-name-part taxon-name-part-type="subphylum">Myriapoda</tp:taxon-name-part></tp:taxon-name>, <tp:taxon-name><tp:taxon-name-part taxon-name-part-type="class">Diplopoda</tp:taxon-name-part></tp:taxon-name>. In: Aoki J (Ed.) Pictorial keys to soil animals of Japan. The second edition. Tokai University Press, Kanagawa, Japan, 941–984 [in Japanese]</mixed-citation></ref><ref id="B3"><mixed-citation xmlns:xlink="http://www.w3.org/1999/xlink" xlink:type="simple">Enghoff H, Golovatch S, Short M, Stoev P, Wesener T (2015) <tp:taxon-name><tp:taxon-name-part taxon-name-part-type="class">Diplopoda</tp:taxon-name-part></tp:taxon-name>—taxonomic overview. In: Minelli A (Ed.) The <tp:taxon-name><tp:taxon-name-part taxon-name-part-type="subphylum">Myriapoda</tp:taxon-name-part></tp:taxon-name>, Vol. 2. Treatise on zoology–anatomy, taxonomy, biology. Brill, Leiden, the Netherlands &amp; Boston, USA, 363–453. <ext-link xlink:href="10.1163/9789004188273_017" ext-link-type="doi" xlink:type="simple">https://doi.org/10.1163/9789004188273_017</ext-link></mixed-citation></ref><ref id="B37"><mixed-citation xmlns:xlink="http://www.w3.org/1999/xlink" xlink:type="simple">Shear WA, Tsurusaki N (1995) Japanese chordeumatid millipeds. III. <italic><tp:taxon-name><tp:taxon-name-part taxon-name-part-type="genus">Yasudatyla</tp:taxon-name-part></tp:taxon-name></italic>, a new genus of alpine conotylid millipeds (<tp:taxon-name><tp:taxon-name-part taxon-name-part-type="class">Diplopoda</tp:taxon-name-part></tp:taxon-name>, <tp:taxon-name><tp:taxon-name-part taxon-name-part-type="order">Chordeumatida</tp:taxon-name-part></tp:taxon-name>, <tp:taxon-name><tp:taxon-name-part taxon-name-part-type="family">Conotylidae</tp:taxon-name-part></tp:taxon-name>). Myriapodologica 3: 97–106.</mixed-citation></ref></ref-list></tp:taxon-treatment>
