# Supplementary material for: Redescriptions of poorly known millipedes (Diplopoda, Chordeumatida) collected by Mr. Hans Sauter in Hokkaido, Japan, with inferences on their type localities
Source: Zookeys. 2026 Jul 21;1285:147–66. doi: 10.3897/zookeys.1285.186772 (PMC13417039; doi:10.3897/zookeys.1285.186772)
Supplement: XML Treatment for Macrochaeteuma sauteri [file zookeys.1285.186772-treatment2.xml]

<!DOCTYPE tp:taxon-treatment
  PUBLIC "-//TaxonX//DTD Taxonomic Treatment Publishing DTD v0 20100105//EN" "tax-treatment-NSO.dtd">
<tp:taxon-treatment xmlns:tp="http://www.plazi.org/taxpub"><tp:treatment-meta><kwd-group><label>Taxon classification</label><kwd>
                <named-content content-type="kingdom">Animalia</named-content>
              </kwd><kwd>
                <named-content content-type="order">Chordeumatida</named-content>
              </kwd><kwd>
                <named-content content-type="family">Macrochaeteumatidae</named-content>
              </kwd></kwd-group><mixed-citation publication-type="journal"><person-group><name><surname>Hirakizawa</surname><given-names>Natsuki</given-names></name><name><surname>Kuwahara</surname><given-names>Ryosuke</given-names></name><name><surname>Yamauchi</surname><given-names>Takeo</given-names></name></person-group><article-title>Redescriptions of poorly known millipedes (<tp:taxon-name><tp:taxon-name-part taxon-name-part-type="class" reg="Diplopoda">Diplopoda</tp:taxon-name-part></tp:taxon-name>, <tp:taxon-name><tp:taxon-name-part taxon-name-part-type="order" reg="Chordeumatida">Chordeumatida</tp:taxon-name-part></tp:taxon-name>) collected by Mr. Hans Sauter in Hokkaido, Japan, with inferences on their type localities</article-title><source>Zookeys</source><day>21</day><month>07</month><year>2026</year><volume>1285</volume><fpage>147</fpage><lpage>166</lpage><pub-id pub-id-type="doi">10.3897/zookeys.1285.186772</pub-id></mixed-citation></tp:treatment-meta><tp:nomenclature><tp:taxon-name><object-id xmlns:xlink="http://www.w3.org/1999/xlink" content-type="arpha" xlink:type="simple">C8DEEBF8-D569-5F4E-BF34-CBDDAD5E643E</object-id>
                    		<tp:taxon-name-part taxon-name-part-type="genus" reg="Macrochaeteuma">Macrochaeteuma</tp:taxon-name-part> <tp:taxon-name-part taxon-name-part-type="species" reg="sauteri">sauteri</tp:taxon-name-part>
                    	</tp:taxon-name><tp:taxon-authority>Verhoeff, 1914</tp:taxon-authority><xref ref-type="fig" rid="F4">Figs 4A–F</xref><xref ref-type="fig" rid="F5">, 5A–F</xref><xref ref-type="fig" rid="F6">, 6A–F</xref><tp:nomenclature-citation-list><tp:nomenclature-citation><tp:taxon-name><tp:taxon-name-part taxon-name-part-type="genus" reg="Macrochaeteuma">Macrochaeteuma</tp:taxon-name-part> <tp:taxon-name-part taxon-name-part-type="species" reg="sauteri">sauteri</tp:taxon-name-part></tp:taxon-name><comment> Verhoeff, 1914: 354, figs 5–9; <xref ref-type="bibr" rid="B53">Takashima 1949</xref>: 19 (list); <xref ref-type="bibr" rid="B51">Takakuwa 1954</xref>: 122, figs 139, 140; <xref ref-type="bibr" rid="B18">Miyosi 1958a</xref>: 177; <xref ref-type="bibr" rid="B21">Miyosi 1959</xref>: 130, figs 178, 178’, 178’’, 178’’’; <xref ref-type="bibr" rid="B22">Miyosi 1966</xref>: 67; <xref ref-type="bibr" rid="B23">Miyosi 1968</xref>: 2; <xref ref-type="bibr" rid="B41">Shinohara and Tanabe 1999</xref>: 678; <xref ref-type="bibr" rid="B42">Shinohara et al. 2015</xref>: 974.</comment></tp:nomenclature-citation></tp:nomenclature-citation-list></tp:nomenclature><tp:treatment-sec sec-type="Material examined"><title>Material examined.</title><p>Japan — Hokkaido Prefecture • Hokkaido Island, Hakodate City, Shin-esan-chô; <named-content xmlns:xlink="http://www.w3.org/1999/xlink" content-type="dwc:verbatimCoordinates" xlink:type="simple">41°49'37"N, 141°08'34"E</named-content>; ca. 40 m a.s.l.; 29.III.2025; A. Nomura leg.; 1♂1♀, <abbrev xmlns:xlink="http://www.w3.org/1999/xlink" content-type="institution" xlink:title="Natural History Museum and Institute, Chiba, Japan" xlink:type="simple">CBM-ZU</abbrev> 1351–1352 • same locality; 29.III.2025; A. Nomura leg.; 1♂ • same locality; 11.IV.2025; N. Hirakizawa leg.; 1♂1♀, <abbrev xmlns:xlink="http://www.w3.org/1999/xlink" content-type="institution" xlink:title="Natural History Museum and Institute, Chiba, Japan" xlink:type="simple">CBM-ZU</abbrev> 1353–1354 • same locality; 11.IV.2025; N. Hirakizawa leg.; 1♂.</p></tp:treatment-sec><tp:treatment-sec sec-type="Description"><title>Description.</title><p><bold>Male</bold>. Body length 5.3–6.6 mm (<italic>n</italic> = 4).</p><p>Coloration. Body, legs, and antennae completely white (Fig. <xref ref-type="fig" rid="F4">4A</xref>). Ommatidia deep black (Fig. <xref ref-type="fig" rid="F4">4A</xref>). Ommatidia number seven.</p><fig id="F4" position="float" orientation="portrait"><object-id xmlns:xlink="http://www.w3.org/1999/xlink" content-type="doi" xlink:type="simple">10.3897/zookeys.1285.186772.figure4</object-id><object-id xmlns:xlink="http://www.w3.org/1999/xlink" content-type="arpha" xlink:type="simple">18420B81-9A65-5568-993F-AC9AE96DF723</object-id><label>Figure 4.</label><caption><p><italic><tp:taxon-name><tp:taxon-name-part taxon-name-part-type="genus" reg="Macrochaeteuma">Macrochaeteuma</tp:taxon-name-part> <tp:taxon-name-part taxon-name-part-type="species" reg="sauteri">sauteri</tp:taxon-name-part></tp:taxon-name></italic>, male adult. <bold>A</bold>. Habitus, lateral view (<abbrev xmlns:xlink="http://www.w3.org/1999/xlink" content-type="institution" xlink:title="Natural History Museum and Institute, Chiba, Japan" xlink:type="simple">CBM-ZU</abbrev> 1351); <bold>B</bold>. Tergites 12–14, dorsal view (<abbrev xmlns:xlink="http://www.w3.org/1999/xlink" content-type="institution" xlink:title="Natural History Museum and Institute, Chiba, Japan" xlink:type="simple">CBM-ZU</abbrev> 1351); <bold>C</bold>. Leg pair 1 (<abbrev xmlns:xlink="http://www.w3.org/1999/xlink" content-type="institution" xlink:title="Natural History Museum and Institute, Chiba, Japan" xlink:type="simple">CBM-ZU</abbrev> 1353); <bold>D</bold>. Leg pair 2 (<abbrev xmlns:xlink="http://www.w3.org/1999/xlink" content-type="institution" xlink:title="Natural History Museum and Institute, Chiba, Japan" xlink:type="simple">CBM-ZU</abbrev> 1353); <bold>E</bold>. Coxa of leg pair 4 (<abbrev xmlns:xlink="http://www.w3.org/1999/xlink" content-type="institution" xlink:title="Natural History Museum and Institute, Chiba, Japan" xlink:type="simple">CBM-ZU</abbrev> 1354); <bold>F</bold>. Coxa of leg pair 7 (<abbrev xmlns:xlink="http://www.w3.org/1999/xlink" content-type="institution" xlink:title="Natural History Museum and Institute, Chiba, Japan" xlink:type="simple">CBM-ZU</abbrev> 1354); <bold>C–F</bold>. Temporarily mounted in 70% ethanol.</p></caption><graphic xmlns:xlink="http://www.w3.org/1999/xlink" xlink:href="zookeys-1285-147_article-186772__-g004.jpg" id="oo_1720280.jpg" position="float" orientation="portrait" xlink:type="simple"><uri content-type="original_file" xlink:type="simple">https://binary.pensoft.net/fig/1720280</uri></graphic></fig><p>Body with 28 rings (including collum and telson); paranota not very well developed and metatergite not flat (Fig. <xref ref-type="fig" rid="F4">4B</xref>). Macrochaetae long, saber-shaped; three pairs of macrochaetae subequal in length (Fig. <xref ref-type="fig" rid="F4">4B</xref>).</p><p>Leg pairs 1 and 2 reduced in size with conical prefemoral process on inner side bearing seta; tarsal brushes present (Fig. <xref ref-type="fig" rid="F4">4C, D</xref>). Seminal openings behind coxa of leg pair 2 (Fig. <xref ref-type="fig" rid="F4">4D</xref>). Leg pairs 4 and 7 with conical coxal process (Fig. <xref ref-type="fig" rid="F4">4E, F</xref>). Leg pairs 3, 5, and 6 without modifications. Leg pairs 10 and 11 with coxal glands, without processes.</p><p>Anterior gonopods (Fig. <xref ref-type="fig" rid="F5">5A–E</xref>). In anterior view, median part of syncoxite with long setae directed upward in upper half and sparse, short setae in lower half; median process directed downward (Fig. <xref ref-type="fig" rid="F5">5A</xref>). Lateral portions of syncoxite broad, with marginal setae (Fig. <xref ref-type="fig" rid="F5">5B</xref>). Posterior edge arched medially, with paired triangular projections (Fig. <xref ref-type="fig" rid="F5">5C</xref>); distal part bearing long setae on both anterior and dorsal surfaces (Fig. <xref ref-type="fig" rid="F5">5C</xref>). Each side with three branches: lateral lobe (“Seitenlappen” in <xref ref-type="bibr" rid="B54">Verhoeff 1914</xref>), horn (“Hörner des Syncoxit” in <xref ref-type="bibr" rid="B54">Verhoeff 1914</xref>), and large flagellum (“Pseudoflagella” in <xref ref-type="bibr" rid="B54">Verhoeff 1914</xref>) (Fig. <xref ref-type="fig" rid="F5">5A, B</xref>). Lateral lobe obliquely inclined inward, with 1–3 setae at tip (Fig. <xref ref-type="fig" rid="F5">5A, B</xref>). Horn slightly curved, apex somewhat acute (Fig. <xref ref-type="fig" rid="F5">5A, B</xref>). Shaft of flagellum thick and bare; thin distal portion with extremely fine processes (Fig. <xref ref-type="fig" rid="F5">5A, D</xref>). In posterior view, syntelopodite deformed, with median pocket; base of syntelopodite with two small peg-like structures (Fig. <xref ref-type="fig" rid="F5">5E</xref>).</p><fig id="F5" position="float" orientation="portrait"><object-id xmlns:xlink="http://www.w3.org/1999/xlink" content-type="doi" xlink:type="simple">10.3897/zookeys.1285.186772.figure5</object-id><object-id xmlns:xlink="http://www.w3.org/1999/xlink" content-type="arpha" xlink:type="simple">CA3A1742-C611-5A16-A767-86B2B5E7DB7B</object-id><label>Figure 5.</label><caption><p><italic><tp:taxon-name><tp:taxon-name-part taxon-name-part-type="genus" reg="Macrochaeteuma">Macrochaeteuma</tp:taxon-name-part> <tp:taxon-name-part taxon-name-part-type="species" reg="sauteri">sauteri</tp:taxon-name-part></tp:taxon-name></italic>, male adult. <bold>A</bold>. Anterior gonopods, anterior view (<abbrev xmlns:xlink="http://www.w3.org/1999/xlink" content-type="institution" xlink:title="Natural History Museum and Institute, Chiba, Japan" xlink:type="simple">CBM-ZU</abbrev> 1353); <bold>B</bold>. Anterior gonopods, anterior view (<abbrev xmlns:xlink="http://www.w3.org/1999/xlink" content-type="institution" xlink:title="Natural History Museum and Institute, Chiba, Japan" xlink:type="simple">CBM-ZU</abbrev> 1351); <bold>C</bold>. Tip of anterior gonopods, anterior view (<abbrev xmlns:xlink="http://www.w3.org/1999/xlink" content-type="institution" xlink:title="Natural History Museum and Institute, Chiba, Japan" xlink:type="simple">CBM-ZU</abbrev> 1353); <bold>D</bold>. Flagellum of anterior gonopods (<abbrev xmlns:xlink="http://www.w3.org/1999/xlink" content-type="institution" xlink:title="Natural History Museum and Institute, Chiba, Japan" xlink:type="simple">CBM-ZU</abbrev> 1353); <bold>E</bold>. Anterior gonopods, posterior view (<abbrev xmlns:xlink="http://www.w3.org/1999/xlink" content-type="institution" xlink:title="Natural History Museum and Institute, Chiba, Japan" xlink:type="simple">CBM-ZU</abbrev> 1353); <bold>F</bold>. Posterior gonopods, anterior view (<abbrev xmlns:xlink="http://www.w3.org/1999/xlink" content-type="institution" xlink:title="Natural History Museum and Institute, Chiba, Japan" xlink:type="simple">CBM-ZU</abbrev> 1353); <bold>A, E, F</bold>. Temporarily mounted in 70% ethanol.</p></caption><graphic xmlns:xlink="http://www.w3.org/1999/xlink" xlink:href="zookeys-1285-147_article-186772__-g005.jpg" id="oo_1720281.jpg" position="float" orientation="portrait" xlink:type="simple"><uri content-type="original_file" xlink:type="simple">https://binary.pensoft.net/fig/1720281</uri></graphic></fig><p>Posterior gonopods (Fig. <xref ref-type="fig" rid="F5">5F</xref>). Prefemur gradually narrowed distally; coxa with process bearing fine setae apically (Fig. <xref ref-type="fig" rid="F5">5F</xref>). Femur followed by a small terminal segment (Fig. <xref ref-type="fig" rid="F5">5F</xref>).</p><p><bold>Female</bold>. Body length 6.5–7.5 mm (<italic>n</italic> = 2). Coloration completely white (Fig. <xref ref-type="fig" rid="F6">6A</xref>). Leg pair 1 with one large seta on inner side of coxa and prefemur, femur with two large and two smaller setae, an enlarged seta on postfemur and tibia (Fig. <xref ref-type="fig" rid="F6">6B</xref>). Coxa of leg pair 2 with short, seta-bearing process; prefemur with 2–3 setae on inner side (Fig. <xref ref-type="fig" rid="F6">6C</xref>).</p><p>Vulvae (Fig. <xref ref-type="fig" rid="F6">6D–F</xref>). In posterior view, basal part with a few setae (Fig. <xref ref-type="fig" rid="F6">6D, E</xref>). Distal part protruding into rounded lobes (Fig. <xref ref-type="fig" rid="F6">6E, F</xref>) Other somatic characters as in male.</p><fig id="F6" position="float" orientation="portrait"><object-id xmlns:xlink="http://www.w3.org/1999/xlink" content-type="doi" xlink:type="simple">10.3897/zookeys.1285.186772.figure6</object-id><object-id xmlns:xlink="http://www.w3.org/1999/xlink" content-type="arpha" xlink:type="simple">72F6B9C2-865D-5A16-9D70-68A6CED0E469</object-id><label>Figure 6.</label><caption><p><italic><tp:taxon-name><tp:taxon-name-part taxon-name-part-type="genus" reg="Macrochaeteuma">Macrochaeteuma</tp:taxon-name-part> <tp:taxon-name-part taxon-name-part-type="species" reg="sauteri">sauteri</tp:taxon-name-part></tp:taxon-name></italic>, female adult. <bold>A</bold>. Habitus, live female, dorsal view; <bold>B</bold>. Coxa of leg pair 1 (<abbrev xmlns:xlink="http://www.w3.org/1999/xlink" content-type="institution" xlink:title="Natural History Museum and Institute, Chiba, Japan" xlink:type="simple">CBM-ZU</abbrev> 1352); <bold>C</bold>. Coxa of leg pair 2 (<abbrev xmlns:xlink="http://www.w3.org/1999/xlink" content-type="institution" xlink:title="Natural History Museum and Institute, Chiba, Japan" xlink:type="simple">CBM-ZU</abbrev> 1352); <bold>D</bold>. Basal part of vulvae, posterior view (<abbrev xmlns:xlink="http://www.w3.org/1999/xlink" content-type="institution" xlink:title="Natural History Museum and Institute, Chiba, Japan" xlink:type="simple">CBM-ZU</abbrev> 1352); <bold>E</bold>. Vulvae, posterior view (<abbrev xmlns:xlink="http://www.w3.org/1999/xlink" content-type="institution" xlink:title="Natural History Museum and Institute, Chiba, Japan" xlink:type="simple">CBM-ZU</abbrev> 1352); <bold>F</bold>. Vulvae, anterior view (<abbrev xmlns:xlink="http://www.w3.org/1999/xlink" content-type="institution" xlink:title="Natural History Museum and Institute, Chiba, Japan" xlink:type="simple">CBM-ZU</abbrev> 1352); <bold>B, C</bold>. Mounted in Hoyer’s medium; <bold>E, F</bold>. Temporarily mounted in 70% ethanol.</p></caption><graphic xmlns:xlink="http://www.w3.org/1999/xlink" xlink:href="zookeys-1285-147_article-186772__-g006.jpg" id="oo_1720283.jpg" position="float" orientation="portrait" xlink:type="simple"><uri content-type="original_file" xlink:type="simple">https://binary.pensoft.net/fig/1720283</uri></graphic></fig></tp:treatment-sec><tp:treatment-sec sec-type="Remarks"><title>Remarks.</title><p>The family <tp:taxon-name><tp:taxon-name-part taxon-name-part-type="family" reg="Macrochaeteumatidae">Macrochaeteumatidae</tp:taxon-name-part></tp:taxon-name> is monospecific, comprising a single genus and a single species, <italic><tp:taxon-name><tp:taxon-name-part taxon-name-part-type="genus" reg="Macrochaeteuma">M.</tp:taxon-name-part> <tp:taxon-name-part taxon-name-part-type="species" reg="sauteri">sauteri</tp:taxon-name-part></tp:taxon-name></italic>, and is known only from Japan (<xref ref-type="bibr" rid="B3">Enghoff et al. 2015</xref>).</p><p>The specimens collected from Shin-esan-chô, Hakodate City, Hokkaido, Japan (formerly Todohokke Village), are largely consistent with <xref ref-type="bibr" rid="B54">Verhoeff’s (1914)</xref> original description of <italic><tp:taxon-name><tp:taxon-name-part taxon-name-part-type="genus" reg="Macrochaeteuma">M.</tp:taxon-name-part> <tp:taxon-name-part taxon-name-part-type="species" reg="sauteri">sauteri</tp:taxon-name-part></tp:taxon-name></italic>. <italic><tp:taxon-name><tp:taxon-name-part taxon-name-part-type="genus" reg="Macrochaeteuma">Macrochaeteuma</tp:taxon-name-part> <tp:taxon-name-part taxon-name-part-type="species" reg="sauteri">sauteri</tp:taxon-name-part></tp:taxon-name></italic> has not been recorded since its original description; thus, the present study constitutes the second record of this species. These specimens were collected from leaf litter in a forest where a Japanese cedar (<italic><tp:taxon-name><tp:taxon-name-part taxon-name-part-type="genus" reg="Cryptomeria">C.</tp:taxon-name-part> <tp:taxon-name-part taxon-name-part-type="species" reg="japonica">japonica</tp:taxon-name-part></tp:taxon-name></italic>) plantation adjoins a broad-leaved forest, adults of <italic><tp:taxon-name><tp:taxon-name-part taxon-name-part-type="genus" reg="Macrochaeteuma">M.</tp:taxon-name-part> <tp:taxon-name-part taxon-name-part-type="species" reg="sauteri">sauteri</tp:taxon-name-part></tp:taxon-name></italic> being collected in April.</p><p>In some specimens, the distal part of the lateral lobe of the anterior gonopod appears concave (Fig. <xref ref-type="fig" rid="F5">5A</xref>), which is likely an artifact of ethanol preservation. This structure is considered to be originally triangular, as in Fig. <xref ref-type="fig" rid="F5">5C</xref>. Among the four examined individuals, two exhibited a concave shape, whereas the other two retained a triangular shape.</p><p>The vulvae (Fig. <xref ref-type="fig" rid="F6">6D–F</xref>) are consistent with the structure illustrated by <xref ref-type="bibr" rid="B54">Verhoeff (1914)</xref>, and the rounded lobe may represent a spermatophore.</p></tp:treatment-sec><ref-list><ref id="B53"><mixed-citation xmlns:xlink="http://www.w3.org/1999/xlink" xlink:type="simple">Takashima H (1949) The general view of Japanese myriapods. Acta Arachnologica 11: 8–25. <ext-link xlink:href="10.2476/asjaa.11.8" ext-link-type="doi" xlink:type="simple">https://doi.org/10.2476/asjaa.11.8</ext-link></mixed-citation></ref><ref id="B51"><mixed-citation xmlns:xlink="http://www.w3.org/1999/xlink" xlink:type="simple">Takakuwa Y (1954) A Monograph of Japanese <tp:taxon-name><tp:taxon-name-part taxon-name-part-type="class">Diplopoda</tp:taxon-name-part></tp:taxon-name>. Japan Society for the Promotion of Science, Tokyo, 241 pp. [in Japanese]</mixed-citation></ref><ref id="B18"><mixed-citation xmlns:xlink="http://www.w3.org/1999/xlink" xlink:type="simple">Miyosi Y (1958a) Beiträge zur Kenntnis japanischer Myriopoden 23. Aufsatz: Über eine neue Gattung von <tp:taxon-name><tp:taxon-name-part taxon-name-part-type="family">Brachychaeteumidae</tp:taxon-name-part></tp:taxon-name> und uber japanische <tp:taxon-name><tp:taxon-name-part taxon-name-part-type="family">Brachychaeteumidae</tp:taxon-name-part></tp:taxon-name> von Japan. Zoological Magazine 67: 176–179. <ext-link xlink:href="10.34435/zm003811" ext-link-type="doi" xlink:type="simple">https://doi.org/10.34435/zm003811</ext-link> [in Japanese with German summary]</mixed-citation></ref><ref id="B21"><mixed-citation xmlns:xlink="http://www.w3.org/1999/xlink" xlink:type="simple">Miyosi Y (1959) Über japanische Diplopoden. The Arachnological Society of Eastern Asia, Osaka, Japan, 223 pp., pl. 19. [in Japanese]</mixed-citation></ref><ref id="B22"><mixed-citation xmlns:xlink="http://www.w3.org/1999/xlink" xlink:type="simple">Miyosi Y (1966) [<tp:taxon-name><tp:taxon-name-part taxon-name-part-type="class">Diplopoda</tp:taxon-name-part></tp:taxon-name>: overview, external morphology, post-embryonic development, ecology, distribution, and classification]. In: Uchida T (Ed.) [Systematic Zoology Vol. 7 (Part 2, Section B): <tp:taxon-name><tp:taxon-name-part taxon-name-part-type="phylum">Arthropoda</tp:taxon-name-part></tp:taxon-name> (IIb) <tp:taxon-name><tp:taxon-name-part taxon-name-part-type="class">Pycnogonida</tp:taxon-name-part></tp:taxon-name>, Antennata, <tp:taxon-name><tp:taxon-name-part taxon-name-part-type="subphylum">Myriapoda</tp:taxon-name-part></tp:taxon-name>]. Nakayama-Shoten, Tokyo, 40–45, 55–58, 60–81. [in Japanese]</mixed-citation></ref><ref id="B23"><mixed-citation xmlns:xlink="http://www.w3.org/1999/xlink" xlink:type="simple">Miyosi Y (1968) Achievements and impact of Dr. K. W. Verhoeff on myriapodology in Japan. Bulletin of the Saint Catherine Women’s College 1: 1–21. [in Japanese]</mixed-citation></ref><ref id="B41"><mixed-citation xmlns:xlink="http://www.w3.org/1999/xlink" xlink:type="simple">Shinohara K, Tanabe T (1999) <tp:taxon-name><tp:taxon-name-part taxon-name-part-type="phylum">Arthropoda</tp:taxon-name-part></tp:taxon-name>, <tp:taxon-name><tp:taxon-name-part taxon-name-part-type="subphylum">Myriapoda</tp:taxon-name-part></tp:taxon-name>, <tp:taxon-name><tp:taxon-name-part taxon-name-part-type="class">Diplopoda</tp:taxon-name-part></tp:taxon-name>. In: Aoki J (Ed.) Pictorial keys to soil animals of Japan. Tokai University Press, Tokyo, 647–683, 1033–1034 [in Japanese]</mixed-citation></ref><ref id="B42"><mixed-citation xmlns:xlink="http://www.w3.org/1999/xlink" xlink:type="simple">Shinohara K, Tanabe T, Korsós Z (2015) <tp:taxon-name><tp:taxon-name-part taxon-name-part-type="phylum">Arthropoda</tp:taxon-name-part></tp:taxon-name>, <tp:taxon-name><tp:taxon-name-part taxon-name-part-type="subphylum">Myriapoda</tp:taxon-name-part></tp:taxon-name>, <tp:taxon-name><tp:taxon-name-part taxon-name-part-type="class">Diplopoda</tp:taxon-name-part></tp:taxon-name>. In: Aoki J (Ed.) Pictorial keys to soil animals of Japan. The second edition. Tokai University Press, Kanagawa, Japan, 941–984 [in Japanese]</mixed-citation></ref><ref id="B54"><mixed-citation xmlns:xlink="http://www.w3.org/1999/xlink" xlink:type="simple">Verhoeff KW (1914) 3. Ascospermophoren aus Japan. (Über Diplopoden, 69. Aufsatz.). Zoologischer Anzeiger 43: 342–370.</mixed-citation></ref><ref id="B3"><mixed-citation xmlns:xlink="http://www.w3.org/1999/xlink" xlink:type="simple">Enghoff H, Golovatch S, Short M, Stoev P, Wesener T (2015) <tp:taxon-name><tp:taxon-name-part taxon-name-part-type="class">Diplopoda</tp:taxon-name-part></tp:taxon-name>—taxonomic overview. In: Minelli A (Ed.) The <tp:taxon-name><tp:taxon-name-part taxon-name-part-type="subphylum">Myriapoda</tp:taxon-name-part></tp:taxon-name>, Vol. 2. Treatise on zoology–anatomy, taxonomy, biology. Brill, Leiden, the Netherlands &amp; Boston, USA, 363–453. <ext-link xlink:href="10.1163/9789004188273_017" ext-link-type="doi" xlink:type="simple">https://doi.org/10.1163/9789004188273_017</ext-link></mixed-citation></ref></ref-list></tp:taxon-treatment>
