# Supplementary material for: Redescriptions of poorly known millipedes (Diplopoda, Chordeumatida) collected by Mr. Hans Sauter in Hokkaido, Japan, with inferences on their type localities
Source: Zookeys. 2026 Jul 21;1285:147–66. doi: 10.3897/zookeys.1285.186772 (PMC13417039; doi:10.3897/zookeys.1285.186772)
Supplement: XML Treatment for Diplomaragna gracilipes [file zookeys.1285.186772-treatment3.xml]

<!DOCTYPE tp:taxon-treatment
  PUBLIC "-//TaxonX//DTD Taxonomic Treatment Publishing DTD v0 20100105//EN" "tax-treatment-NSO.dtd">
<tp:taxon-treatment xmlns:tp="http://www.plazi.org/taxpub"><tp:treatment-meta><kwd-group><label>Taxon classification</label><kwd>
                <named-content content-type="kingdom">Animalia</named-content>
              </kwd><kwd>
                <named-content content-type="order">Chordeumatida</named-content>
              </kwd><kwd>
                <named-content content-type="family">Diplomaragnidae</named-content>
              </kwd></kwd-group><mixed-citation publication-type="journal"><person-group><name><surname>Hirakizawa</surname><given-names>Natsuki</given-names></name><name><surname>Kuwahara</surname><given-names>Ryosuke</given-names></name><name><surname>Yamauchi</surname><given-names>Takeo</given-names></name></person-group><article-title>Redescriptions of poorly known millipedes (<tp:taxon-name><tp:taxon-name-part taxon-name-part-type="class" reg="Diplopoda">Diplopoda</tp:taxon-name-part></tp:taxon-name>, <tp:taxon-name><tp:taxon-name-part taxon-name-part-type="order" reg="Chordeumatida">Chordeumatida</tp:taxon-name-part></tp:taxon-name>) collected by Mr. Hans Sauter in Hokkaido, Japan, with inferences on their type localities</article-title><source>Zookeys</source><day>21</day><month>07</month><year>2026</year><volume>1285</volume><fpage>147</fpage><lpage>166</lpage><pub-id pub-id-type="doi">10.3897/zookeys.1285.186772</pub-id></mixed-citation></tp:treatment-meta><tp:nomenclature><tp:taxon-name><object-id xmlns:xlink="http://www.w3.org/1999/xlink" content-type="arpha" xlink:type="simple">199F8274-9837-5795-BB64-3FEFA63096D9</object-id>
                    		<tp:taxon-name-part taxon-name-part-type="genus" reg="Diplomaragna">Diplomaragna</tp:taxon-name-part> <tp:taxon-name-part taxon-name-part-type="species" reg="gracilipes">gracilipes</tp:taxon-name-part>
                    	</tp:taxon-name><tp:taxon-authority>(Verhoeff, 1914)</tp:taxon-authority><xref ref-type="fig" rid="F7">Figs 7A–F</xref><xref ref-type="fig" rid="F8">, 8A–H</xref><tp:nomenclature-citation-list><tp:nomenclature-citation><tp:taxon-name><tp:taxon-name-part taxon-name-part-type="genus" reg="Syntelopodeuma">Syntelopodeuma</tp:taxon-name-part> <tp:taxon-name-part taxon-name-part-type="species" reg="gracilipes">gracilipes</tp:taxon-name-part></tp:taxon-name><comment><xref ref-type="bibr" rid="B54">Verhoeff 1914</xref>: 364, figs 10–14; <xref ref-type="bibr" rid="B57">Verhoeff 1936</xref>: 168–170; <xref ref-type="bibr" rid="B58">Verhoeff 1939</xref>: 114, 116; <xref ref-type="bibr" rid="B52">Takakuwa and Takashima 1944</xref>: 23 (list), 24, 30; <xref ref-type="bibr" rid="B53">Takashima 1949</xref>: 19 (list); <xref ref-type="bibr" rid="B51">Takakuwa 1954</xref>: 125, figs 142–144; <xref ref-type="bibr" rid="B29">Paik 1958</xref>: 362 (list); <xref ref-type="bibr" rid="B60">Wang 1958</xref>: 343; <xref ref-type="bibr" rid="B21">Miyosi 1959</xref>: 53, 126, 219, figs 173, 173’, 173’’; <xref ref-type="bibr" rid="B23">Miyosi 1968</xref>: 2; <xref ref-type="bibr" rid="B6">Ishii 1991</xref>: 24.</comment></tp:nomenclature-citation><tp:nomenclature-citation><tp:taxon-name>
                  <tp:taxon-name-part taxon-name-part-type="genus" reg="Syntelopodeuma">Syntelopodeuma</tp:taxon-name-part>
                </tp:taxon-name><comment><italic>gracilis</italic> (sic)—<xref ref-type="bibr" rid="B22">Miyosi 1966</xref>: 67.</comment></tp:nomenclature-citation><tp:nomenclature-citation><tp:taxon-name><tp:taxon-name-part taxon-name-part-type="genus" reg="Diplomaragna">Diplomaragna</tp:taxon-name-part> <tp:taxon-name-part taxon-name-part-type="species" reg="gracilipes">gracilipes</tp:taxon-name-part></tp:taxon-name><comment> —<xref ref-type="bibr" rid="B34">Shear 1990</xref>: 32, figs 83–87; <xref ref-type="bibr" rid="B10">Lim et al. 1992</xref>: 329, 332, 334; <xref ref-type="bibr" rid="B35">Shear 1999</xref>: 12, 15; <xref ref-type="bibr" rid="B12">Mikhaljova 2000</xref>: 174; <xref ref-type="bibr" rid="B15">Mikhaljova and Lim 2000</xref>: 150; <xref ref-type="bibr" rid="B9">Lim 2001</xref>: 38 (list), 111, 200 (list), figs 125–129, 249, map 26; <xref ref-type="bibr" rid="B7">Ishii 2004</xref>: 395; <xref ref-type="bibr" rid="B16">Mikhaljova and Lim 2008</xref>: 58, 60; <xref ref-type="bibr" rid="B17">Mikhaljova et al. 2010</xref>: 41, 45; <xref ref-type="bibr" rid="B14">Mikhaljova and Korsós 2015</xref>: 570; <xref ref-type="bibr" rid="B27">Nguyen et al. 2016</xref>: 45, 46 (list); <xref ref-type="bibr" rid="B25">National Institute of Biological Resources 2019</xref>: 597 (list); <xref ref-type="bibr" rid="B8">Kim et al. 2023</xref>: 140 (list).</comment></tp:nomenclature-citation></tp:nomenclature-citation-list></tp:nomenclature><tp:treatment-sec sec-type="Material examined"><title>Material examined.</title><p>Japan — Hokkaido Prefecture • Hokkaido Island, Hakodate City, Egamiyama-chô, <named-content xmlns:xlink="http://www.w3.org/1999/xlink" content-type="dwc:verbatimCoordinates" xlink:type="simple">41°50'09"N, 141°07'47"E</named-content>; ca. 40 m a.s.l.; 6.X.2023; N. Hirakizawa leg.; 2♂1♀, <abbrev xmlns:xlink="http://www.w3.org/1999/xlink" content-type="institution" xlink:title="Natural History Museum and Institute, Chiba, Japan" xlink:type="simple">CBM-ZU</abbrev> 1355–1357 • same locality; 6.X.2023; R. Kuwahara leg.; 1♂, <abbrev xmlns:xlink="http://www.w3.org/1999/xlink" content-type="institution" xlink:title="Natural History Museum and Institute, Chiba, Japan" xlink:type="simple">CBM-ZU</abbrev> 1358.</p></tp:treatment-sec><tp:treatment-sec sec-type="Description"><title>Description.</title><p><bold>Male</bold>. Body length 14.3 mm (<italic>n</italic> = 1).</p><p>Coloration. Body clay-yellow (Fig. <xref ref-type="fig" rid="F7">7A, B</xref>). Legs and antennae light purple (Fig. <xref ref-type="fig" rid="F7">7A, B</xref>). Ommatidia black. Ommatidia number 27–29.</p><fig id="F7" position="float" orientation="portrait"><object-id xmlns:xlink="http://www.w3.org/1999/xlink" content-type="doi" xlink:type="simple">10.3897/zookeys.1285.186772.figure7</object-id><object-id xmlns:xlink="http://www.w3.org/1999/xlink" content-type="arpha" xlink:type="simple">D8A66357-C928-50EE-ACC6-3C3B41E7C30C</object-id><label>Figure 7.</label><caption><p><italic><tp:taxon-name><tp:taxon-name-part taxon-name-part-type="genus" reg="Diplomaragna">Diplomaragna</tp:taxon-name-part> <tp:taxon-name-part taxon-name-part-type="species" reg="gracilipes">gracilipes</tp:taxon-name-part></tp:taxon-name></italic>, male adult. <bold>A</bold>. Habitus, live male, dorsal view (<abbrev xmlns:xlink="http://www.w3.org/1999/xlink" content-type="institution" xlink:title="Natural History Museum and Institute, Chiba, Japan" xlink:type="simple">CBM-ZU</abbrev> 1358); <bold>B</bold>. Tergite, dorsal view (<abbrev xmlns:xlink="http://www.w3.org/1999/xlink" content-type="institution" xlink:title="Natural History Museum and Institute, Chiba, Japan" xlink:type="simple">CBM-ZU</abbrev> 1356); <bold>C</bold>. Coxa of leg pair 11 (<abbrev xmlns:xlink="http://www.w3.org/1999/xlink" content-type="institution" xlink:title="Natural History Museum and Institute, Chiba, Japan" xlink:type="simple">CBM-ZU</abbrev> 1356); <bold>D</bold>. Coxosternum (<abbrev xmlns:xlink="http://www.w3.org/1999/xlink" content-type="institution" xlink:title="Natural History Museum and Institute, Chiba, Japan" xlink:type="simple">CBM-ZU</abbrev> 1357); <bold>E</bold>. Gonopods, posterior view (<abbrev xmlns:xlink="http://www.w3.org/1999/xlink" content-type="institution" xlink:title="Natural History Museum and Institute, Chiba, Japan" xlink:type="simple">CBM-ZU</abbrev> 1356); <bold>F</bold>. Base of anterior gonopod telopodite, posterior view (<abbrev xmlns:xlink="http://www.w3.org/1999/xlink" content-type="institution" xlink:title="Natural History Museum and Institute, Chiba, Japan" xlink:type="simple">CBM-ZU</abbrev> 1356); <bold>D</bold>. Temporarily mounted in 70% ethanol.</p></caption><graphic xmlns:xlink="http://www.w3.org/1999/xlink" xlink:href="zookeys-1285-147_article-186772__-g007.jpg" id="oo_1720284.jpg" position="float" orientation="portrait" xlink:type="simple"><uri content-type="original_file" xlink:type="simple">https://binary.pensoft.net/fig/1720284</uri></graphic></fig><p>Body with 32 rings (including collum and telson). Paranota well developed, especially on ring 7 (Fig. <xref ref-type="fig" rid="F7">7A, B</xref>). Metatergite mostly smooth. Macrochaetae long; exterior macrochaetae longest, directed obliquely posteriorly; median and interior macrochaetae subequal in length (Fig. <xref ref-type="fig" rid="F7">7A, B</xref>).</p><p>Legs long and slender (Fig. <xref ref-type="fig" rid="F7">7A</xref>). Leg pairs 1 and 2 reduced in size with tarsal brushes. Seminal openings behind coxa of leg pair 2. Leg pairs 10 and 11 with coxal glands. Coxae 10 without modifications. Coxae 11 with three finger-like projections (Fig. <xref ref-type="fig" rid="F7">7C</xref>).</p><p>Anterior gonopods (Fig. <xref ref-type="fig" rid="F7">7D–F</xref>): coxosternum bottleneck-shaped medially, with widened basal region (Fig. <xref ref-type="fig" rid="F7">7D</xref>). Anterior gonopod telopodite slender, single-membered (Fig. <xref ref-type="fig" rid="F7">7E</xref>), gradually tapering distally, and distal part sharply pointed; basal portion slightly thickened, covered with spinules (Figs <xref ref-type="fig" rid="F7">7E</xref>, <xref ref-type="fig" rid="F7">7F</xref>, <xref ref-type="fig" rid="F8">8A</xref>).</p><fig id="F8" position="float" orientation="portrait"><object-id xmlns:xlink="http://www.w3.org/1999/xlink" content-type="doi" xlink:type="simple">10.3897/zookeys.1285.186772.figure8</object-id><object-id xmlns:xlink="http://www.w3.org/1999/xlink" content-type="arpha" xlink:type="simple">4640D388-512D-563D-BAF3-45DC094019EC</object-id><label>Figure 8.</label><caption><p><italic><tp:taxon-name><tp:taxon-name-part taxon-name-part-type="genus" reg="Diplomaragna">Diplomaragna</tp:taxon-name-part> <tp:taxon-name-part taxon-name-part-type="species" reg="gracilipes">gracilipes</tp:taxon-name-part></tp:taxon-name></italic>, adult. <bold>A–G</bold>. Male; <bold>H</bold>. Female. <bold>A</bold>. Distal half of gonopods, posterior view (<abbrev xmlns:xlink="http://www.w3.org/1999/xlink" content-type="institution" xlink:title="Natural History Museum and Institute, Chiba, Japan" xlink:type="simple">CBM-ZU</abbrev> 1356); <bold>B</bold>. Gonopods, syntype (<abbrev xmlns:xlink="http://www.w3.org/1999/xlink" content-type="institution" xlink:title="Zoologische Staatssammlung München" xlink:type="simple">ZSM</abbrev> A20032259), posterior view (from SNSB, 2025d); <bold>C</bold>. Gonopods, syntype (<abbrev xmlns:xlink="http://www.w3.org/1999/xlink" content-type="institution" xlink:title="Zoologische Staatssammlung München" xlink:type="simple">ZSM</abbrev> A20034297) (from SNSB, 2025f); <bold>D</bold>. Gonopods, anterior view (from Fig. 10 of <xref ref-type="bibr" rid="B54">Verhoeff 1914</xref>); <bold>E</bold>. Distal half of gonopods, posterior view (from Fig. 13a of <xref ref-type="bibr" rid="B54">Verhoeff 1914</xref>); <bold>F</bold>. Gonopods, anterior view (<abbrev xmlns:xlink="http://www.w3.org/1999/xlink" content-type="institution" xlink:title="Natural History Museum and Institute, Chiba, Japan" xlink:type="simple">CBM-ZU</abbrev> 1356); <bold>G</bold>. Femur and prefemur of posterior gonopod telopodite, posterior view (<abbrev xmlns:xlink="http://www.w3.org/1999/xlink" content-type="institution" xlink:title="Natural History Museum and Institute, Chiba, Japan" xlink:type="simple">CBM-ZU</abbrev> 1356); <bold>H</bold>. Vulva, anterior view (<abbrev xmlns:xlink="http://www.w3.org/1999/xlink" content-type="institution" xlink:title="Natural History Museum and Institute, Chiba, Japan" xlink:type="simple">CBM-ZU</abbrev> 1355).</p></caption><graphic xmlns:xlink="http://www.w3.org/1999/xlink" xlink:href="zookeys-1285-147_article-186772__-g008.jpg" id="oo_1720285.jpg" position="float" orientation="portrait" xlink:type="simple"><uri content-type="original_file" xlink:type="simple">https://binary.pensoft.net/fig/1720285</uri></graphic></fig><p>Posterior gonopods in anterior view (Fig. <xref ref-type="fig" rid="F8">8F</xref>): anterior angiocoxal processes passing mesially between colpocoxites, through notches on each side. Anterior angiocoxal process slightly robust, distally acuminate and undivided (Fig. <xref ref-type="fig" rid="F8">8A</xref>). Anterior angiocoxal mesal corner rounded (Fig. <xref ref-type="fig" rid="F8">8F</xref>).</p><p>Colpocoxites basally fused, undivided (Fig. <xref ref-type="fig" rid="F8">8F</xref>). Colpocoxite tip slightly curved posteriorly (Fig. <xref ref-type="fig" rid="F8">8A</xref>). In posterior view, colpocoxites distally sheathing distal part of anterior angiocoxal process (Fig. <xref ref-type="fig" rid="F8">8A</xref>); proximal delicate margins lying close along anterior gonopod telopodite (Fig. <xref ref-type="fig" rid="F8">8A</xref>). Posterior angiocoxal process simple and narrow, meeting in midline (Fig. <xref ref-type="fig" rid="F7">7E</xref>). Posterior gonopod telopodite two-segmented; prefemur club-shaped and femur ovoid (Fig. <xref ref-type="fig" rid="F8">8G</xref>).</p><p><bold>Female</bold>. Body length 13.5 mm (<italic>n</italic> = 1). Legs more slender than in male; paranota of ring 7 less developed than in male. Vulvae (Fig. <xref ref-type="fig" rid="F8">8H</xref>): operculum distally bilobed; inner valve significantly narrower than outer one, widest at caudal and cranial end, narrowest at place where both vulvae meet; both valves separate by a distinct depression and each showing a row of setae at outer margin, surface of valves between both rows of setae with warty to spiculiform outgrowths, which cover most of surface of outer valve, forming a rectangular field, while restricted on a ridge at inner valve; inner caudally with an outward-facing ridge that fits into a cavity of outer valve. Other somatic characters as in male.</p></tp:treatment-sec><tp:treatment-sec sec-type="Remarks"><title>Remarks.</title><p>The family <tp:taxon-name><tp:taxon-name-part taxon-name-part-type="family" reg="Diplomaragnidae">Diplomaragnidae</tp:taxon-name-part></tp:taxon-name> includes 14 genera and at least 95 species, distributed across the Asian part of Russia, Kazakhstan, Mongolia, Japan, Korea, and Taiwan (<xref ref-type="bibr" rid="B13">Mikhaljova 2021</xref>). In Hokkaido (excluding the southern Kuril Islands), four species—<italic><tp:taxon-name><tp:taxon-name-part taxon-name-part-type="genus" reg="Diplomaragna">D.</tp:taxon-name-part> <tp:taxon-name-part taxon-name-part-type="species" reg="gracilipes">gracilipes</tp:taxon-name-part></tp:taxon-name></italic>, <italic><tp:taxon-name><tp:taxon-name-part taxon-name-part-type="genus" reg="Diplomaragna">D.</tp:taxon-name-part> <tp:taxon-name-part taxon-name-part-type="species" reg="hokkaidensis">hokkaidensis</tp:taxon-name-part></tp:taxon-name></italic> (Verhoeff, 1939), <italic><tp:taxon-name><tp:taxon-name-part taxon-name-part-type="genus" reg="Diplomaragna">D.</tp:taxon-name-part> <tp:taxon-name-part taxon-name-part-type="species" reg="tsurusakii">tsurusakii</tp:taxon-name-part></tp:taxon-name></italic> Shear, 1990, and <italic><tp:taxon-name><tp:taxon-name-part taxon-name-part-type="genus" reg="Tokyosoma">Tokyosoma</tp:taxon-name-part> <tp:taxon-name-part taxon-name-part-type="species" reg="takakuwai">takakuwai</tp:taxon-name-part></tp:taxon-name></italic> Verhoeff, 1929—are known (<xref ref-type="bibr" rid="B54">Verhoeff 1914</xref>, <xref ref-type="bibr" rid="B58">1939</xref>; <xref ref-type="bibr" rid="B34">Shear 1990</xref>; <xref ref-type="bibr" rid="B26">Nishikawa and Murakami 1991</xref>).</p><p>The specimens collected from Egamiyama-chô, Hakodate City, Hokkaido, Japan (formerly Todohokke Village), are largely consistent with <xref ref-type="bibr" rid="B54">Verhoeff’s (1914)</xref> original description of <italic><tp:taxon-name><tp:taxon-name-part taxon-name-part-type="genus" reg="Diplomaragna">D.</tp:taxon-name-part> <tp:taxon-name-part taxon-name-part-type="species" reg="gracilipes">gracilipes</tp:taxon-name-part></tp:taxon-name></italic>. These specimens were collected from leaf litter in a Japanese cedar (<italic><tp:taxon-name><tp:taxon-name-part taxon-name-part-type="genus" reg="Cryptomeria">C.</tp:taxon-name-part> <tp:taxon-name-part taxon-name-part-type="species" reg="japonica">japonica</tp:taxon-name-part></tp:taxon-name></italic>) plantation; adults of <italic><tp:taxon-name><tp:taxon-name-part taxon-name-part-type="genus" reg="Diplomaragna">D.</tp:taxon-name-part> <tp:taxon-name-part taxon-name-part-type="species" reg="gracilipes">gracilipes</tp:taxon-name-part></tp:taxon-name></italic> were collected in October.</p><p><italic><tp:taxon-name><tp:taxon-name-part taxon-name-part-type="genus" reg="Diplomaragna">Diplomaragna</tp:taxon-name-part> <tp:taxon-name-part taxon-name-part-type="species" reg="gracilipes">gracilipes</tp:taxon-name-part></tp:taxon-name></italic> was redescribed by <xref ref-type="bibr" rid="B34">Shear (1990)</xref> based on Dr. Verhoeff’s original microscope slide preparations. <xref ref-type="bibr" rid="B34">Shear (1990)</xref> stated that the type material consisted of four microscope slides, but did not provide specimen numbers. Comparison with images available via <abbrev xmlns:xlink="http://www.w3.org/1999/xlink" xlink:title="Global Biodiversity Information Facility" xlink:type="simple">GBIF</abbrev> (SNSB collection) indicates that these four slides correspond to <abbrev xmlns:xlink="http://www.w3.org/1999/xlink" content-type="institution" xlink:title="Zoologische Staatssammlung München" xlink:type="simple">ZSM</abbrev> A20032257–A20032260 (SNSB 2025b–2025e), detailed as follows: (1) head of a male and leg pairs 1–4 (<abbrev xmlns:xlink="http://www.w3.org/1999/xlink" content-type="institution" xlink:title="Zoologische Staatssammlung München" xlink:type="simple">ZSM</abbrev> A20032260); (2) gonopods, leg pairs 5 and 6, and fragments of tergites (<abbrev xmlns:xlink="http://www.w3.org/1999/xlink" content-type="institution" xlink:title="Zoologische Staatssammlung München" xlink:type="simple">ZSM</abbrev> A20032259); (3) leg pairs 7–12 and fragments of tergites (<abbrev xmlns:xlink="http://www.w3.org/1999/xlink" content-type="institution" xlink:title="Zoologische Staatssammlung München" xlink:type="simple">ZSM</abbrev> A20032258); and (4) head of a female, leg pairs 1–6, and fragments of tergites (<abbrev xmlns:xlink="http://www.w3.org/1999/xlink" content-type="institution" xlink:title="Zoologische Staatssammlung München" xlink:type="simple">ZSM</abbrev> A20032257). However, the SNSB collections also include a fifth microscope slide that was not mentioned by <xref ref-type="bibr" rid="B34">Shear (1990)</xref>. This slide is considered to represent the specimen illustrated by <xref ref-type="bibr" rid="B54">Verhoeff (1914)</xref>, as he illustrated the gonopods not separated into parts, except for the coxosternum (Fig. <xref ref-type="fig" rid="F8">8D, E</xref>).</p><p><xref ref-type="bibr" rid="B34">Shear (1990)</xref> illustrated the tips of the posterior gonopod colpocoxites as unciform (largely curved posteriorly), probably based on Fig. <xref ref-type="fig" rid="F8">8B</xref> (<abbrev xmlns:xlink="http://www.w3.org/1999/xlink" content-type="institution" xlink:title="Zoologische Staatssammlung München" xlink:type="simple">ZSM</abbrev> A20032259 in SNSB 2025d). In contrast, <abbrev xmlns:xlink="http://www.w3.org/1999/xlink" xlink:title="Scanning Electron Microscope" xlink:type="simple">SEM</abbrev> observations of specimens collected in the present study reveal that the colpocoxites are not unciform; rather, their tips are only slightly curved posteriorly (Fig. <xref ref-type="fig" rid="F8">8A</xref>), consistent with both <xref ref-type="bibr" rid="B54">Verhoeff's (1914)</xref> original description and the image of the syntype specimen (Fig. <xref ref-type="fig" rid="F8">8C, E</xref>; <abbrev xmlns:xlink="http://www.w3.org/1999/xlink" content-type="institution" xlink:title="Zoologische Staatssammlung München" xlink:type="simple">ZSM</abbrev> A20034297 in SNSB 2025f). Since the slide of <abbrev xmlns:xlink="http://www.w3.org/1999/xlink" content-type="institution" xlink:title="Zoologische Staatssammlung München" xlink:type="simple">ZSM</abbrev> A20034297 was not included among the four slides listed by <xref ref-type="bibr" rid="B34">Shear (1990)</xref>, it is likely that he did not examine the specimen during his redescription.</p><p>In summary, these findings suggest that the colpocoxite tips in the slide specimen redescribed by <xref ref-type="bibr" rid="B34">Shear (1990)</xref> may have become unciform due to artificial manipulation, such as compression during slide preparation. In <italic><tp:taxon-name><tp:taxon-name-part taxon-name-part-type="genus" reg="Diplomaragna">D.</tp:taxon-name-part> <tp:taxon-name-part taxon-name-part-type="species" reg="gracilipes">gracilipes</tp:taxon-name-part></tp:taxon-name></italic>, the colpocoxite tips are therefore more likely to be only slightly curved posteriorly, as illustrated by <xref ref-type="bibr" rid="B54">Verhoeff (1914)</xref> (Fig. <xref ref-type="fig" rid="F8">8E</xref>) and in the present study (Fig. <xref ref-type="fig" rid="F8">8A</xref>).</p><p>Although <italic><tp:taxon-name><tp:taxon-name-part taxon-name-part-type="genus" reg="Diplomaragna">D.</tp:taxon-name-part> <tp:taxon-name-part taxon-name-part-type="species" reg="gracilipes">gracilipes</tp:taxon-name-part></tp:taxon-name></italic> has been recorded from Korea (<xref ref-type="bibr" rid="B52">Takakuwa and Takashima 1944</xref>; <xref ref-type="bibr" rid="B51">Takakuwa 1954</xref>; <xref ref-type="bibr" rid="B29">Paik 1958</xref>; <xref ref-type="bibr" rid="B10">Lim et al. 1992</xref>) and Taiwan (<xref ref-type="bibr" rid="B60">Wang 1958</xref>), these records have been noted as misidentifications or are considered doubtful (<xref ref-type="bibr" rid="B35">Shear 1999</xref>; <xref ref-type="bibr" rid="B15">Mikhaljova and Lim 2000</xref>, <xref ref-type="bibr" rid="B16">2008</xref>; <xref ref-type="bibr" rid="B14">Mikhaljova and Korsós 2015</xref>). <xref ref-type="bibr" rid="B9">Lim (2001)</xref> also recorded <italic><tp:taxon-name><tp:taxon-name-part taxon-name-part-type="genus" reg="Diplomaragna">D.</tp:taxon-name-part> <tp:taxon-name-part taxon-name-part-type="species" reg="gracilipes">gracilipes</tp:taxon-name-part></tp:taxon-name></italic> from Jeju Island, Korea, but provided no specific photographs or illustrations. There are also records from “Honshu”, Japan (<xref ref-type="bibr" rid="B52">Takakuwa and Takashima 1944</xref>; <xref ref-type="bibr" rid="B53">Takashima 1949</xref>; <xref ref-type="bibr" rid="B51">Takakuwa 1954</xref>), but these lack specific locality data. Furthermore, Ishii (<xref ref-type="bibr" rid="B6">1991</xref>, <xref ref-type="bibr" rid="B7">2004</xref>) recorded this species from the Kanto region of Honshu, but no photographs or illustrations were provided, and the basis for identification was not stated. Since the family <tp:taxon-name><tp:taxon-name-part taxon-name-part-type="family" reg="Diplomaragnidae">Diplomaragnidae</tp:taxon-name-part></tp:taxon-name> is classified based on gonopod morphology (<xref ref-type="bibr" rid="B34">Shear 1990</xref>; <xref ref-type="bibr" rid="B12">Mikhaljova 2000</xref>), records lacking identification characters are treated as doubtful in the present study. Consequently, reliable records of <italic><tp:taxon-name><tp:taxon-name-part taxon-name-part-type="genus" reg="Diplomaragna">D.</tp:taxon-name-part> <tp:taxon-name-part taxon-name-part-type="species" reg="gracilipes">gracilipes</tp:taxon-name-part></tp:taxon-name></italic> are currently known only from Hokkaido.</p></tp:treatment-sec><ref-list><ref id="B54"><mixed-citation xmlns:xlink="http://www.w3.org/1999/xlink" xlink:type="simple">Verhoeff KW (1914) 3. Ascospermophoren aus Japan. (Über Diplopoden, 69. Aufsatz.). Zoologischer Anzeiger 43: 342–370.</mixed-citation></ref><ref id="B57"><mixed-citation xmlns:xlink="http://www.w3.org/1999/xlink" xlink:type="simple">Verhoeff KW (1936) Ueber Diplopoden aus Japan, gesammelt von Herrn Y. Takakuwa. Transactions of the Sapporo Natural History Society 14: 148–172.</mixed-citation></ref><ref id="B58"><mixed-citation xmlns:xlink="http://www.w3.org/1999/xlink" xlink:type="simple">Verhoeff KW (1939) Zur Kenntnis ostasiatischer Diplopoden. IV. Zoologischer Anzeiger 127: 273–285.</mixed-citation></ref><ref id="B52"><mixed-citation xmlns:xlink="http://www.w3.org/1999/xlink" xlink:type="simple">Takakuwa Y, Takashima H (1944) Chilopods and Diplopods known from Korea, part II. Acta Arachnologica 9: 22–32. <ext-link xlink:href="10.2476/asjaa.9.22" ext-link-type="doi" xlink:type="simple">https://doi.org/10.2476/asjaa.9.22</ext-link> [in Japanese]</mixed-citation></ref><ref id="B53"><mixed-citation xmlns:xlink="http://www.w3.org/1999/xlink" xlink:type="simple">Takashima H (1949) The general view of Japanese myriapods. Acta Arachnologica 11: 8–25. <ext-link xlink:href="10.2476/asjaa.11.8" ext-link-type="doi" xlink:type="simple">https://doi.org/10.2476/asjaa.11.8</ext-link></mixed-citation></ref><ref id="B51"><mixed-citation xmlns:xlink="http://www.w3.org/1999/xlink" xlink:type="simple">Takakuwa Y (1954) A Monograph of Japanese <tp:taxon-name><tp:taxon-name-part taxon-name-part-type="class">Diplopoda</tp:taxon-name-part></tp:taxon-name>. Japan Society for the Promotion of Science, Tokyo, 241 pp. [in Japanese]</mixed-citation></ref><ref id="B29"><mixed-citation xmlns:xlink="http://www.w3.org/1999/xlink" xlink:type="simple">Paik KY (1958) A list of <tp:taxon-name><tp:taxon-name-part taxon-name-part-type="class">Chilopoda</tp:taxon-name-part></tp:taxon-name>, <tp:taxon-name><tp:taxon-name-part taxon-name-part-type="class">Symphyla</tp:taxon-name-part></tp:taxon-name> and <tp:taxon-name><tp:taxon-name-part taxon-name-part-type="class">Diplopoda</tp:taxon-name-part></tp:taxon-name> from Korea. Theses collection of Kyungpook University 2: 351–369. [in Korean with English summary]</mixed-citation></ref><ref id="B60"><mixed-citation xmlns:xlink="http://www.w3.org/1999/xlink" xlink:type="simple">Wang YHM (1958) Serica 1i: On <tp:taxon-name><tp:taxon-name-part taxon-name-part-type="class">Diplopoda</tp:taxon-name-part></tp:taxon-name> from Taiwan with a new strongylosomids. Quarterly Journal of the Taiwan Museum 11: 340–344.</mixed-citation></ref><ref id="B21"><mixed-citation xmlns:xlink="http://www.w3.org/1999/xlink" xlink:type="simple">Miyosi Y (1959) Über japanische Diplopoden. The Arachnological Society of Eastern Asia, Osaka, Japan, 223 pp., pl. 19. [in Japanese]</mixed-citation></ref><ref id="B23"><mixed-citation xmlns:xlink="http://www.w3.org/1999/xlink" xlink:type="simple">Miyosi Y (1968) Achievements and impact of Dr. K. W. Verhoeff on myriapodology in Japan. Bulletin of the Saint Catherine Women’s College 1: 1–21. [in Japanese]</mixed-citation></ref><ref id="B6"><mixed-citation xmlns:xlink="http://www.w3.org/1999/xlink" xlink:type="simple">Ishii K (1991) <tp:taxon-name><tp:taxon-name-part taxon-name-part-type="subphylum">Myriapoda</tp:taxon-name-part></tp:taxon-name> from the Yamizo Mountains in central Japan. Bulletin of the Tochigi Prefectural Museum 9: 23–30. [in Japanese with English abstract]</mixed-citation></ref><ref id="B22"><mixed-citation xmlns:xlink="http://www.w3.org/1999/xlink" xlink:type="simple">Miyosi Y (1966) [<tp:taxon-name><tp:taxon-name-part taxon-name-part-type="class">Diplopoda</tp:taxon-name-part></tp:taxon-name>: overview, external morphology, post-embryonic development, ecology, distribution, and classification]. In: Uchida T (Ed.) [Systematic Zoology Vol. 7 (Part 2, Section B): <tp:taxon-name><tp:taxon-name-part taxon-name-part-type="phylum">Arthropoda</tp:taxon-name-part></tp:taxon-name> (IIb) <tp:taxon-name><tp:taxon-name-part taxon-name-part-type="class">Pycnogonida</tp:taxon-name-part></tp:taxon-name>, Antennata, <tp:taxon-name><tp:taxon-name-part taxon-name-part-type="subphylum">Myriapoda</tp:taxon-name-part></tp:taxon-name>]. Nakayama-Shoten, Tokyo, 40–45, 55–58, 60–81. [in Japanese]</mixed-citation></ref><ref id="B34"><mixed-citation xmlns:xlink="http://www.w3.org/1999/xlink" xlink:type="simple">Shear WA (1990) On the central and East Asian milliped family <tp:taxon-name><tp:taxon-name-part taxon-name-part-type="family">Diplomaragnidae</tp:taxon-name-part></tp:taxon-name> (<tp:taxon-name><tp:taxon-name-part taxon-name-part-type="class">Diplopoda</tp:taxon-name-part></tp:taxon-name>, <tp:taxon-name><tp:taxon-name-part taxon-name-part-type="order">Chordeumatida</tp:taxon-name-part></tp:taxon-name>, <tp:taxon-name><tp:taxon-name-part taxon-name-part-type="superfamily">Diplomaragnoidea</tp:taxon-name-part></tp:taxon-name>). American Museum Novitates 2977: 1–40.</mixed-citation></ref><ref id="B10"><mixed-citation xmlns:xlink="http://www.w3.org/1999/xlink" xlink:type="simple">Lim KY, Kim TH, Kwak JS (1992) Distribution of millipedes in relation to altitude and flora on Mt. Chiri. Korean Journal of Ecology (Korea Republic) 15: 329–335.</mixed-citation></ref><ref id="B35"><mixed-citation xmlns:xlink="http://www.w3.org/1999/xlink" xlink:type="simple">Shear WA (1999) The milliped genus <italic><tp:taxon-name><tp:taxon-name-part taxon-name-part-type="genus">Diplomaragna</tp:taxon-name-part></tp:taxon-name></italic> confirmed for Taiwan, with the description of a new species (<tp:taxon-name><tp:taxon-name-part taxon-name-part-type="class">Diplopoda</tp:taxon-name-part></tp:taxon-name>, <tp:taxon-name><tp:taxon-name-part taxon-name-part-type="order">Chordeumatida</tp:taxon-name-part></tp:taxon-name>, <tp:taxon-name><tp:taxon-name-part taxon-name-part-type="family">Diplomaragnidae</tp:taxon-name-part></tp:taxon-name>). Myriapodologica 6: 11–18.</mixed-citation></ref><ref id="B12"><mixed-citation xmlns:xlink="http://www.w3.org/1999/xlink" xlink:type="simple">Mikhaljova EV (2000 [for 1999]) Review of the millipede family <tp:taxon-name><tp:taxon-name-part taxon-name-part-type="family">Diplomaragnidae</tp:taxon-name-part></tp:taxon-name> (<tp:taxon-name><tp:taxon-name-part taxon-name-part-type="class">Diplopoda</tp:taxon-name-part></tp:taxon-name>: <tp:taxon-name><tp:taxon-name-part taxon-name-part-type="order">Chordeumatida</tp:taxon-name-part></tp:taxon-name>). <tp:taxon-name><tp:taxon-name-part taxon-name-part-type="phylum">Arthropoda</tp:taxon-name-part></tp:taxon-name> Selecta 8: 153–181.</mixed-citation></ref><ref id="B15"><mixed-citation xmlns:xlink="http://www.w3.org/1999/xlink" xlink:type="simple">Mikhaljova EV, Lim KY (2000) Millipede fauna (<tp:taxon-name><tp:taxon-name-part taxon-name-part-type="class">Diplopoda</tp:taxon-name-part></tp:taxon-name>) of south Korea. The Korean Journal of Systematic Zoology 16: 147–157.</mixed-citation></ref><ref id="B9"><mixed-citation xmlns:xlink="http://www.w3.org/1999/xlink" xlink:type="simple">Lim KY (2001) Taxonomy of millipedes (<tp:taxon-name><tp:taxon-name-part taxon-name-part-type="phylum">Arthropoda</tp:taxon-name-part></tp:taxon-name>: <tp:taxon-name><tp:taxon-name-part taxon-name-part-type="class">Diplopoda</tp:taxon-name-part></tp:taxon-name>) in Korea. PhD Thesis, Jeonbuk National University, Jeonju, Korea, 255 pp.</mixed-citation></ref><ref id="B7"><mixed-citation xmlns:xlink="http://www.w3.org/1999/xlink" xlink:type="simple">Ishii K (2004) <tp:taxon-name><tp:taxon-name-part taxon-name-part-type="class">Chilopoda</tp:taxon-name-part></tp:taxon-name> and <tp:taxon-name><tp:taxon-name-part taxon-name-part-type="class">Diplopoda</tp:taxon-name-part></tp:taxon-name>. In: Ibaraki Nature Museum (Ed.) The 3<sup>rd</sup> general research of the Ibaraki Nature Museum—Nature in prefectural northeast district of Ibaraki including the Abukuma Mts. and the north coast—. Ibaraki Nature Museum, Bando, 388–398. [in Japanese]</mixed-citation></ref><ref id="B16"><mixed-citation xmlns:xlink="http://www.w3.org/1999/xlink" xlink:type="simple">Mikhaljova EV, Lim KY (2008) The millipede family <tp:taxon-name><tp:taxon-name-part taxon-name-part-type="family">Diplomaragnidae</tp:taxon-name-part></tp:taxon-name> Attems 1907 in the Korean Peninsula, with the descriptions of a new genus and new species (<tp:taxon-name><tp:taxon-name-part taxon-name-part-type="class">Diplopoda</tp:taxon-name-part></tp:taxon-name>, <tp:taxon-name><tp:taxon-name-part taxon-name-part-type="order">Chordeumatida</tp:taxon-name-part></tp:taxon-name>). Zootaxa 1925: 51–61. <ext-link xlink:href="10.11646/zootaxa.1925.1.6" ext-link-type="doi" xlink:type="simple">https://doi.org/10.11646/zootaxa.1925.1.6</ext-link></mixed-citation></ref><ref id="B17"><mixed-citation xmlns:xlink="http://www.w3.org/1999/xlink" xlink:type="simple">Mikhaljova EV, Golovatch SI, Chang H-W (2010) The millipede family <tp:taxon-name><tp:taxon-name-part taxon-name-part-type="family">Diplomaragnidae</tp:taxon-name-part></tp:taxon-name> in Taiwan, with descriptions of nine new species (<tp:taxon-name><tp:taxon-name-part taxon-name-part-type="class">Diplopoda</tp:taxon-name-part></tp:taxon-name>, <tp:taxon-name><tp:taxon-name-part taxon-name-part-type="order">Chordeumatida</tp:taxon-name-part></tp:taxon-name>). Zootaxa 2615: 23–46. <ext-link xlink:href="10.11646/zootaxa.2615.1.2" ext-link-type="doi" xlink:type="simple">https://doi.org/10.11646/zootaxa.2615.1.2</ext-link></mixed-citation></ref><ref id="B14"><mixed-citation xmlns:xlink="http://www.w3.org/1999/xlink" xlink:type="simple">Mikhaljova EV, Korsós Z (2015) Review of the millipede family <tp:taxon-name><tp:taxon-name-part taxon-name-part-type="family">Diplomaragnidae</tp:taxon-name-part></tp:taxon-name> of Japan, with description of a new species and the restoration of the combination <italic><tp:taxon-name><tp:taxon-name-part taxon-name-part-type="genus">Diplomaragna</tp:taxon-name-part> <tp:taxon-name-part taxon-name-part-type="species">hokkaidensis</tp:taxon-name-part></tp:taxon-name></italic> (Verhoeff, 1939) (<tp:taxon-name><tp:taxon-name-part taxon-name-part-type="class">Diplopoda</tp:taxon-name-part></tp:taxon-name>, <tp:taxon-name><tp:taxon-name-part taxon-name-part-type="order">Chordeumatida</tp:taxon-name-part></tp:taxon-name>, <tp:taxon-name><tp:taxon-name-part taxon-name-part-type="family">Diplomaragnidae</tp:taxon-name-part></tp:taxon-name>). Zootaxa 3914: 569–576. <ext-link xlink:href="10.11646/zootaxa.3914.5.5" ext-link-type="doi" xlink:type="simple">https://doi.org/10.11646/zootaxa.3914.5.5</ext-link></mixed-citation></ref><ref id="B27"><mixed-citation xmlns:xlink="http://www.w3.org/1999/xlink" xlink:type="simple">Nguyen AD, Jang KH, Hyun JS, Hwang UW (2016) An updated checklist and perspective study of millipedes (<tp:taxon-name><tp:taxon-name-part taxon-name-part-type="phylum">Arthropoda</tp:taxon-name-part></tp:taxon-name>: <tp:taxon-name><tp:taxon-name-part taxon-name-part-type="subphylum">Myriapoda</tp:taxon-name-part></tp:taxon-name>: <tp:taxon-name><tp:taxon-name-part taxon-name-part-type="class">Diplopoda</tp:taxon-name-part></tp:taxon-name>) in the Korean Peninsula. Animal Systematics, Evolution and Diversity 32: 44–48. <ext-link xlink:href="10.5635/ASED.2016.32.1.044" ext-link-type="doi" xlink:type="simple">https://doi.org/10.5635/ASED.2016.32.1.044</ext-link></mixed-citation></ref><ref id="B25"><mixed-citation xmlns:xlink="http://www.w3.org/1999/xlink" xlink:type="simple">National Institute of Biological Resources (2019) National species list of Korea. II. Vertebrates, invertebrates, protozoans. Designzip, Seoul, 908 pp.</mixed-citation></ref><ref id="B8"><mixed-citation xmlns:xlink="http://www.w3.org/1999/xlink" xlink:type="simple">Kim G, Adebimpe AA, Nguyen AD, Korsós Z, Hwang UW (2023) An annotated checklist of millipedes (<tp:taxon-name><tp:taxon-name-part taxon-name-part-type="subphylum">Myriapoda</tp:taxon-name-part></tp:taxon-name>: <tp:taxon-name><tp:taxon-name-part taxon-name-part-type="class">Diplopoda</tp:taxon-name-part></tp:taxon-name>) inhabiting the Korean Peninsula. Animal Systematics, Evolution and Diversity 39: 133–154. <ext-link xlink:href="10.5635/ASED.2023.39.4.019" ext-link-type="doi" xlink:type="simple">https://doi.org/10.5635/ASED.2023.39.4.019</ext-link></mixed-citation></ref><ref id="B13"><mixed-citation xmlns:xlink="http://www.w3.org/1999/xlink" xlink:type="simple">Mikhaljova EV (2021) The millipede family <tp:taxon-name><tp:taxon-name-part taxon-name-part-type="family">Diplomaragnidae</tp:taxon-name-part></tp:taxon-name> Attems, 1907 in the Asian part of Russia, with the descriptions of two new genera and seven new species (<tp:taxon-name><tp:taxon-name-part taxon-name-part-type="class">Diplopoda</tp:taxon-name-part></tp:taxon-name>, <tp:taxon-name><tp:taxon-name-part taxon-name-part-type="order">Chordeumatida</tp:taxon-name-part></tp:taxon-name>). Zootaxa 5060: 1–44. <ext-link xlink:href="10.11646/zootaxa.5060.1.1" ext-link-type="doi" xlink:type="simple">https://doi.org/10.11646/zootaxa.5060.1.1</ext-link></mixed-citation></ref><ref id="B26"><mixed-citation xmlns:xlink="http://www.w3.org/1999/xlink" xlink:type="simple">Nishikawa Y, Murakami Y (1991) Distributional records on Japanese millipeds (I). Faculty of Letters review, Otemon Gakuin University 25: 291–313. [in Japanese]</mixed-citation></ref></ref-list></tp:taxon-treatment>
